# Supplementary material for: Research on a machine learning-based predictive model for postoperative neurological dysfunction in acute Stanford type A aortic dissection
Source: Front Med (Lausanne). 2026 Feb 13;13:1716649. doi: 10.3389/fmed.2026.1716649 (PMC12945758; doi:10.3389/fmed.2026.1716649)
Supplement: Supplementary file 1 [file Table_1.XLSX]

## Sheet: 工作表1
病案号	年龄	性别	体重	身高	BMI	术前心功能	术前合并心包积液	吸烟史	高脂血症	冠心病史	高血压病史	糖尿病史	脑血管病病史	术前肾功能异常	颈动脉狭窄或闭塞	心脏手术史	术前低氧血症	术前血红蛋白	术前血小板	术前血乳酸	术前肌酐	夹层分型	细化分型	动脉插管方式	脑灌注方式	冠状动脉受累	弓部三分支血管受累	主动脉根部处理方式	弓部处理方式	手术时间	体外循环时间（min）	阻断时间（min）	深低温停循环时间（min）	选择性脑灌注时间（min）	住院时间（d）	ICU时间（h）	术后带管时间（h）	术后住院时间（d）	术后低氧血症	术后血红蛋白极值(g/L)	术后血小板极值(*10^9g/L)	术后肌酐峰值	术后肾功能不全	术后低心排综合征	二次手术	术后神经系统有无异常	随访神经系统有无异常	随访时间（m）	随访是否死亡
50770243	66	2	55	1.62	20.9572	4	1	1	1	1	1	2	2	2	3	2	2	124	150	1	38	2	2	1	3	1	1	4	5	6	174	83	20	20	17	46	24	7	2	70	33	170	2	2	2	2	2	48	2
50819488	41	1	98	1.76	31.6374	2	2	2	2	2	1	2	2	2	3	2	2	153	218	2.9	80	1	2	3	3	2	2	4	5	6	190	130	18	18	11	52	20	6	2	88	178	107	2	2	2	1	1	48	2
50828162	65	2	60	1.58	24.0346	3	1	2	2	2	1	2	2	2	3	2	2	113	151	1.6	91	1	2	1	1	1	1	1	4	9	258	159	33	33	4	96	96	4	1	67.2	5	125.3	1	1	1	1	1	0	1
50826970	46	1	85	1.74	28.075	4	1	1	2	2	1	2	2	2	3	2	2	142	176	1.1	76	3	1	1	4	1	2	1	8	6	166	108	0	0	6	20	20	6	2	88	118	77	2	2	2	2	2	48	2
50825767	49	1	75	1.7	25.9516	2	1	2	2	2	1	2	2	2	3	2	2	102	248	1.8	80	3	2	1	1	1	1	1	5	11	196	115	44	44	10	68	56	10	1	76.2	37.4	291.8	1	2	2	2	2	48	2
50821655	52	2	51	1.56	20.9566	3	2	2	2	2	1	2	2	2	3	2	2	114	223	1.7	95.1	2	2	1	1	2	1	2	5	8	226	154	22	22	16	20	13	13	1	87	138	111	2	2	2	2	2	48	2
50826963	58	2	45	1.55	18.7305	3	2	1	1	2	2	2	2	2	3	2	2	126	241	0.9	51.1	1	2	1	1	2	2	4	5	8	189	106	23	23	11	40	15	10	1	86	74	87	2	2	2	2	2	48	2
50827985	50	1	90	1.75	29.3878	3	1	1	1	2	1	2	2	2	3	2	2	149	220	1.1	51	3	1	2	4	1	2	1	8	7	93	56	0	0	12	24	11	10	2	77.2	79	234.9	1	2	2	2	2	48	2
50821451	49	1	90	1.78	28.4055	4	1	1	1	2	1	2	2	2	1	2	2	110	265	1.5	89	3	2	2	1	1	1	1	5	8	226	152	26	26	20	10	72	10	1	75.2	62	222.4	1	2	2	2	2	48	2
50829571	33	1	100	1.77	31.9193	3	2	2	1	2	1	2	2	2	3	2	2	159	165	1.1	93.6	2	2	1	1	1	1	1	5	6	193	90	31	31	11	120	75	5	1	105	84	132.1	2	1	2	2	2	48	2
50826444	66	2	65	1.62	24.7676	2	1	2	2	2	2	2	2	2	3	2	2	125	204	1	48.8	2	2	1	1	2	1	4	5	5.5	180	90	20	20	17	140	50	10	1	83	89	76	2	2	2	2	2	48	2
50818294	47	2	74	1.57	30.0215	3	1	2	1	2	1	2	2	2	1	2	2	114	130	1.6	55.3	1	2	4	1	2	1	4	5	8	227	140	41	41	28	232	90	14	1	80	99	89	2	2	2	1	1	48	2
50830599	45	1	90	1.8	27.7778	3	1	2	2	2	1	2	2	2	3	2	2	164	178	2.8	118.6	3	1	2	4	1	2	1	8	5	99	68	0	0	13	30	14	10	2	92	120	99	2	2	2	2	2	48	2
50829129	52	1	65	1.65	23.8751	3	1	1	1	2	2	2	2	2	3	2	2	138	133	0.9	87.1	2	2	4	1	2	2	4	5	10	221	61	20	20	23	24	9	22	1	72	60	221	1	2	2	2	2	48	2
50825253	62	2	58	1.59	22.9421	2	2	2	1	2	1	1	2	1	3	2	2	80	80	1.1	140	1	2	1	1	1	1	1	5	9	161	98	22	22	41	360	102	25	1	55	37	445	1	1	2	1	1	48	2
50777518	63	2	61	1.62	23.2434	3	1	2	2	2	1	1	2	2	3	2	1	170	180	1.4	42.8	2	2	1	1	2	1	2	5	9	313	177	22	22	52	480	200	27	1	65	15.4	55	2	1	2	1	1	48	1
50837418	30	1	90	1.75	29.3878	3	1	2	2	2	2	2	2	2	3	2	2	154	150	1.9	105	2	2	1	1	2	3	4	3	6	165	73	14	14	9	96	40	7	2	98	90	194.3	2	2	2	2	2	48	2
50839807	63	2	70	1.6	27.3438	2	1	2	1	1	1	1	2	2	1	2	2	127	207	1.8	134.1	2	1	2	4	1	3	4	8	6	189	69	0	0	7	168	30	6	2	79	81	142.9	2	2	2	2	2	48	2
50837636	44	1	90	1.76	29.0548	2	1	1	2	2	2	1	2	2	3	2	2	148	206	0.6	105.4	1	2	4	1	1	1	1	5	7	205	108	22	22	19	240	102	16	1	81	91	101	2	2	2	2	2	48	2
50838879	56	1	70	1.68	24.8016	3	1	1	1	2	1	2	2	2	3	2	2	133	128	2.3	85.9	2	2	4	1	2	3	4	1	6	135	51	12	12	20	96	30	18	2	81	81	97.3	2	2	2	2	2	48	2
50840032	64	1	81	1.78	25.565	3	2	1	2	2	1	1	2	2	3	2	2	144	201	2	90	1	2	1	1	2	1	4	5	5	142	72	35	35	13	48	52	10	2	77	76	114	2	2	2	2	2	48	2
50840150	56	2	70	1.65	25.7117	3	1	2	2	2	2	2	2	2	3	2	2	135	135	3.7	58.8	1	2	1	1	2	1	4	5	6	153	71	35	35	16	384	384	16	1	52	59	219.8	1	1	2	1	1	48	1
50843620	67	1	68	1.73	22.7204	3	1	1	2	1	1	2	2	2	3	1	2	99	228	1.1	91.3	1	2	1	3	2	1	4	5	6	187	77	41	41	13	72	31	12	1	62	95	91.3	2	2	2	2	2	48	2
50849231	69	2	66	1.46	30.9627	3	1	2	1	2	1	1	2	2	3	2	2	134	170	1	61.7	2	2	1	1	1	1	3	5	7	241	141	26	26	4	36	36	3	1	65.2	25	160.9	1	1	2	1	1	0	1
50845806	48	2	60	1.68	21.2585	2	2	2	2	2	2	2	2	2	3	2	2	139	131	2	107.9	3	2	1	1	1	1	1	5	7	140	82	22	22	15	120	42	14	1	86	62	191.4	1	2	2	2	2	48	2
50770243	66	2	55	1.62	20.9572	4	1	1	1	1	1	2	2	2	3	2	2	124	150	1	38	2	2	1	3	1	1	4	5	6	174	83	20	20	17	46	24	7	2	70	33	170	2	2	2	2	2	48	2
50819488	41	1	98	1.76	31.6374	2	2	2	2	2	1	2	2	2	3	2	2	153	218	2.9	80	1	2	3	3	2	2	4	5	6	190	130	18	18	11	52	20	6	2	88	178	107	2	2	2	1	1	48	2
50828162	65	2	60	1.58	24.0346	3	1	2	2	2	1	2	2	2	3	2	2	113	151	1.6	91	1	2	1	1	1	1	1	4	9	258	159	33	33	4	96	96	4	1	67.2	5	125.3	1	1	1	1	1	0	1
50826970	46	1	85	1.74	28.075	4	1	1	2	2	1	2	2	2	3	2	2	142	176	1.1	76	3	1	1	4	1	2	1	8	6	166	108	0	0	6	20	20	6	2	88	118	77	2	2	2	2	2	48	2
50825767	49	1	75	1.7	25.9516	2	1	2	2	2	1	2	2	2	3	2	2	102	248	1.8	80	3	2	1	1	1	1	1	5	11	196	115	44	44	10	68	56	10	1	76.2	37.4	291.8	1	2	2	2	2	48	2
50821655	52	2	51	1.56	20.9566	3	2	2	2	2	1	2	2	2	3	2	2	114	223	1.7	95.1	2	2	1	1	2	1	2	5	8	226	154	22	22	16	20	13	13	1	87	138	111	2	2	2	2	2	48	2
50826963	58	2	45	1.55	18.7305	3	2	1	1	2	2	2	2	2	3	2	2	126	241	0.9	51.1	1	2	1	1	2	2	4	5	8	189	106	23	23	11	40	15	10	1	86	74	87	2	2	2	2	2	48	2
50827985	50	1	90	1.75	29.3878	3	1	1	1	2	1	2	2	2	3	2	2	149	220	1.1	51	3	1	2	4	1	2	1	8	7	93	56	0	0	12	24	11	10	2	77.2	79	234.9	1	2	2	2	2	48	2
50821451	49	1	90	1.78	28.4055	4	1	1	1	2	1	2	2	2	1	2	2	110	265	1.5	89	3	2	2	1	1	1	1	5	8	226	152	26	26	20	10	72	10	1	75.2	62	222.4	1	2	2	2	2	48	2
50829571	33	1	100	1.77	31.9193	3	2	2	1	2	1	2	2	2	3	2	2	159	165	1.1	93.6	2	2	1	1	1	1	1	5	6	193	90	31	31	11	120	75	5	1	105	84	132.1	2	1	2	2	2	48	2
50826444	66	2	65	1.62	24.7676	2	1	2	2	2	2	2	2	2	3	2	2	125	204	1	48.8	2	2	1	1	2	1	4	5	5.5	180	90	20	20	17	140	50	10	1	83	89	76	2	2	2	2	2	48	2
50818294	47	2	74	1.57	30.0215	3	1	2	1	2	1	2	2	2	1	2	2	114	130	1.6	55.3	1	2	4	1	2	1	4	5	8	227	140	41	41	28	232	90	14	1	80	99	89	2	2	2	1	1	48	2
50830599	45	1	90	1.8	27.7778	3	1	2	2	2	1	2	2	2	3	2	2	164	178	2.8	118.6	3	1	2	4	1	2	1	8	5	99	68	0	0	13	30	14	10	2	92	120	99	2	2	2	2	2	48	2
50829129	52	1	65	1.65	23.8751	3	1	1	1	2	2	2	2	2	3	2	2	138	133	0.9	87.1	2	2	4	1	2	2	4	5	10	221	61	20	20	23	24	9	22	1	72	60	221	1	2	2	2	2	48	2
50825253	62	2	58	1.59	22.9421	2	2	2	1	2	1	1	2	1	3	2	2	80	80	1.1	140	1	2	1	1	1	1	1	5	9	161	98	22	22	41	360	102	25	1	55	37	445	1	1	2	1	1	48	2
50777518	63	2	61	1.62	23.2434	3	1	2	2	2	1	1	2	2	3	2	1	170	180	1.4	42.8	2	2	1	1	2	1	2	5	9	313	177	22	22	52	480	200	27	1	65	15.4	55	2	1	2	1	1	48	1
50837418	30	1	90	1.75	29.3878	3	1	2	2	2	2	2	2	2	3	2	2	154	150	1.9	105	2	2	1	1	2	3	4	3	6	165	73	14	14	9	96	40	7	2	98	90	194.3	2	2	2	2	2	48	2
50839807	63	2	70	1.6	27.3438	2	1	2	1	1	1	1	2	2	1	2	2	127	207	1.8	134.1	2	1	2	4	1	3	4	8	6	189	69	0	0	7	168	30	6	2	79	81	142.9	2	2	2	2	2	48	2
50837636	44	1	90	1.76	29.0548	2	1	1	2	2	2	1	2	2	3	2	2	148	206	0.6	105.4	1	2	4	1	1	1	1	5	7	205	108	22	22	19	240	102	16	1	81	91	101	2	2	2	2	2	48	2
50838879	56	1	70	1.68	24.8016	3	1	1	1	2	1	2	2	2	3	2	2	133	128	2.3	85.9	2	2	4	1	2	3	4	1	6	135	51	12	12	20	96	30	18	2	81	81	97.3	2	2	2	2	2	48	2
50840032	64	1	81	1.78	25.565	3	2	1	2	2	1	1	2	2	3	2	2	144	201	2	90	1	2	1	1	2	1	4	5	5	142	72	35	35	13	48	52	10	2	77	76	114	2	2	2	2	2	48	2
50840150	56	2	70	1.65	25.7117	3	1	2	2	2	2	2	2	2	3	2	2	135	135	3.7	58.8	1	2	1	1	2	1	4	5	6	153	71	35	35	16	384	384	16	1	52	59	219.8	1	1	2	1	1	48	1
50843620	67	1	68	1.73	22.7204	3	1	1	2	1	1	2	2	2	3	1	2	99	228	1.1	91.3	1	2	1	3	2	1	4	5	6	187	77	41	41	13	72	31	12	1	62	95	91.3	2	2	2	2	2	48	2
50849231	69	2	66	1.46	30.9627	3	1	2	1	2	1	1	2	2	3	2	2	134	170	1	61.7	2	2	1	1	1	1	3	5	7	241	141	26	26	4	36	36	3	1	65.2	25	160.9	1	1	2	1	1	0	1
50845806	48	2	60	1.68	21.2585	2	2	2	2	2	2	2	2	2	3	2	2	139	131	2	107.9	3	2	1	1	1	1	1	5	7	140	82	22	22	15	120	42	14	1	86	62	191.4	1	2	2	2	2	48	2
50770243	66	2	55	1.62	20.9572	4	1	1	1	1	1	2	2	2	3	2	2	124	150	1	38	2	2	1	3	1	1	4	5	6	174	83	20	20	17	46	24	7	2	70	33	170	2	2	2	2	2	48	2
50819488	41	1	98	1.76	31.6374	2	2	2	2	2	1	2	2	2	3	2	2	153	218	2.9	80	1	2	3	3	2	2	4	5	6	190	130	18	18	11	52	20	6	2	88	178	107	2	2	2	1	1	48	2
50828162	65	2	60	1.58	24.0346	3	1	2	2	2	1	2	2	2	3	2	2	113	151	1.6	91	1	2	1	1	1	1	1	4	9	258	159	33	33	4	96	96	4	1	67.2	5	125.3	1	1	1	1	1	0	1
50826970	46	1	85	1.74	28.075	4	1	1	2	2	1	2	2	2	3	2	2	142	176	1.1	76	3	1	1	4	1	2	1	8	6	166	108	0	0	6	20	20	6	2	88	118	77	2	2	2	2	2	48	2
50825767	49	1	75	1.7	25.9516	2	1	2	2	2	1	2	2	2	3	2	2	102	248	1.8	80	3	2	1	1	1	1	1	5	11	196	115	44	44	10	68	56	10	1	76.2	37.4	291.8	1	2	2	2	2	48	2
50821655	52	2	51	1.56	20.9566	3	2	2	2	2	1	2	2	2	3	2	2	114	223	1.7	95.1	2	2	1	1	2	1	2	5	8	226	154	22	22	16	20	13	13	1	87	138	111	2	2	2	2	2	48	2
50826963	58	2	45	1.55	18.7305	3	2	1	1	2	2	2	2	2	3	2	2	126	241	0.9	51.1	1	2	1	1	2	2	4	5	8	189	106	23	23	11	40	15	10	1	86	74	87	2	2	2	2	2	48	2
50827985	50	1	90	1.75	29.3878	3	1	1	1	2	1	2	2	2	3	2	2	149	220	1.1	51	3	1	2	4	1	2	1	8	7	93	56	0	0	12	24	11	10	2	77.2	79	234.9	1	2	2	2	2	48	2
50821451	49	1	90	1.78	28.4055	4	1	1	1	2	1	2	2	2	1	2	2	110	265	1.5	89	3	2	2	1	1	1	1	5	8	226	152	26	26	20	10	72	10	1	75.2	62	222.4	1	2	2	2	2	48	2
50829571	33	1	100	1.77	31.9193	3	2	2	1	2	1	2	2	2	3	2	2	159	165	1.1	93.6	2	2	1	1	1	1	1	5	6	193	90	31	31	11	120	75	5	1	105	84	132.1	2	1	2	2	2	48	2
50826444	66	2	65	1.62	24.7676	2	1	2	2	2	2	2	2	2	3	2	2	125	204	1	48.8	2	2	1	1	2	1	4	5	5.5	180	90	20	20	17	140	50	10	1	83	89	76	2	2	2	2	2	48	2
50818294	47	2	74	1.57	30.0215	3	1	2	1	2	1	2	2	2	1	2	2	114	130	1.6	55.3	1	2	4	1	2	1	4	5	8	227	140	41	41	28	232	90	14	1	80	99	89	2	2	2	1	1	48	2
50830599	45	1	90	1.8	27.7778	3	1	2	2	2	1	2	2	2	3	2	2	164	178	2.8	118.6	3	1	2	4	1	2	1	8	5	99	68	0	0	13	30	14	10	2	92	120	99	2	2	2	2	2	48	2
50829129	52	1	65	1.65	23.8751	3	1	1	1	2	2	2	2	2	3	2	2	138	133	0.9	87.1	2	2	4	1	2	2	4	5	10	221	61	20	20	23	24	9	22	1	72	60	221	1	2	2	2	2	48	2
50825253	62	2	58	1.59	22.9421	2	2	2	1	2	1	1	2	1	3	2	2	80	80	1.1	140	1	2	1	1	1	1	1	5	9	161	98	22	22	41	360	102	25	1	55	37	445	1	1	2	1	1	48	2
50777518	63	2	61	1.62	23.2434	3	1	2	2	2	1	1	2	2	3	2	1	170	180	1.4	42.8	2	2	1	1	2	1	2	5	9	313	177	22	22	52	480	200	27	1	65	15.4	55	2	1	2	1	1	48	1
50837418	30	1	90	1.75	29.3878	3	1	2	2	2	2	2	2	2	3	2	2	154	150	1.9	105	2	2	1	1	2	3	4	3	6	165	73	14	14	9	96	40	7	2	98	90	194.3	2	2	2	2	2	48	2
50839807	63	2	70	1.6	27.3438	2	1	2	1	1	1	1	2	2	1	2	2	127	207	1.8	134.1	2	1	2	4	1	3	4	8	6	189	69	0	0	7	168	30	6	2	79	81	142.9	2	2	2	2	2	48	2
50837636	44	1	90	1.76	29.0548	2	1	1	2	2	2	1	2	2	3	2	2	148	206	0.6	105.4	1	2	4	1	1	1	1	5	7	205	108	22	22	19	240	102	16	1	81	91	101	2	2	2	2	2	48	2
50838879	56	1	70	1.68	24.8016	3	1	1	1	2	1	2	2	2	3	2	2	133	128	2.3	85.9	2	2	4	1	2	3	4	1	6	135	51	12	12	20	96	30	18	2	81	81	97.3	2	2	2	2	2	48	2
50840032	64	1	81	1.78	25.565	3	2	1	2	2	1	1	2	2	3	2	2	144	201	2	90	1	2	1	1	2	1	4	5	5	142	72	35	35	13	48	52	10	2	77	76	114	2	2	2	2	2	48	2
50840150	56	2	70	1.65	25.7117	3	1	2	2	2	2	2	2	2	3	2	2	135	135	3.7	58.8	1	2	1	1	2	1	4	5	6	153	71	35	35	16	384	384	16	1	52	59	219.8	1	1	2	1	1	48	1
50843620	67	1	68	1.73	22.7204	3	1	1	2	1	1	2	2	2	3	1	2	99	228	1.1	91.3	1	2	1	3	2	1	4	5	6	187	77	41	41	13	72	31	12	1	62	95	91.3	2	2	2	2	2	48	2
50849231	69	2	66	1.46	30.9627	3	1	2	1	2	1	1	2	2	3	2	2	134	170	1	61.7	2	2	1	1	1	1	3	5	7	241	141	26	26	4	36	36	3	1	65.2	25	160.9	1	1	2	1	1	0	1
50845806	48	2	60	1.68	21.2585	2	2	2	2	2	2	2	2	2	3	2	2	139	131	2	107.9	3	2	1	1	1	1	1	5	7	140	82	22	22	15	120	42	14	1	86	62	191.4	1	2	2	2	2	48	2
50770243	66	2	55	1.62	20.9572	4	1	1	1	1	1	2	2	2	3	2	2	124	150	1	38	2	2	1	3	1	1	4	5	6	174	83	20	20	17	46	24	7	2	70	33	170	2	2	2	2	2	48	2
50819488	41	1	98	1.76	31.6374	2	2	2	2	2	1	2	2	2	3	2	2	153	218	2.9	80	1	2	3	3	2	2	4	5	6	190	130	18	18	11	52	20	6	2	88	178	107	2	2	2	1	1	48	2
50828162	65	2	60	1.58	24.0346	3	1	2	2	2	1	2	2	2	3	2	2	113	151	1.6	91	1	2	1	1	1	1	1	4	9	258	159	33	33	4	96	96	4	1	67.2	5	125.3	1	1	1	1	1	0	1
50826970	46	1	85	1.74	28.075	4	1	1	2	2	1	2	2	2	3	2	2	142	176	1.1	76	3	1	1	4	1	2	1	8	6	166	108	0	0	6	20	20	6	2	88	118	77	2	2	2	2	2	48	2
50825767	49	1	75	1.7	25.9516	2	1	2	2	2	1	2	2	2	3	2	2	102	248	1.8	80	3	2	1	1	1	1	1	5	11	196	115	44	44	10	68	56	10	1	76.2	37.4	291.8	1	2	2	2	2	48	2
50821655	52	2	51	1.56	20.9566	3	2	2	2	2	1	2	2	2	3	2	2	114	223	1.7	95.1	2	2	1	1	2	1	2	5	8	226	154	22	22	16	20	13	13	1	87	138	111	2	2	2	2	2	48	2
50826963	58	2	45	1.55	18.7305	3	2	1	1	2	2	2	2	2	3	2	2	126	241	0.9	51.1	1	2	1	1	2	2	4	5	8	189	106	23	23	11	40	15	10	1	86	74	87	2	2	2	2	2	48	2
50827985	50	1	90	1.75	29.3878	3	1	1	1	2	1	2	2	2	3	2	2	149	220	1.1	51	3	1	2	4	1	2	1	8	7	93	56	0	0	12	24	11	10	2	77.2	79	234.9	1	2	2	2	2	48	2
50821451	49	1	90	1.78	28.4055	4	1	1	1	2	1	2	2	2	1	2	2	110	265	1.5	89	3	2	2	1	1	1	1	5	8	226	152	26	26	20	10	72	10	1	75.2	62	222.4	1	2	2	2	2	48	2
50829571	33	1	100	1.77	31.9193	3	2	2	1	2	1	2	2	2	3	2	2	159	165	1.1	93.6	2	2	1	1	1	1	1	5	6	193	90	31	31	11	120	75	5	1	105	84	132.1	2	1	2	2	2	48	2
50826444	66	2	65	1.62	24.7676	2	1	2	2	2	2	2	2	2	3	2	2	125	204	1	48.8	2	2	1	1	2	1	4	5	5.5	180	90	20	20	17	140	50	10	1	83	89	76	2	2	2	2	2	48	2
50818294	47	2	74	1.57	30.0215	3	1	2	1	2	1	2	2	2	1	2	2	114	130	1.6	55.3	1	2	4	1	2	1	4	5	8	227	140	41	41	28	232	90	14	1	80	99	89	2	2	2	1	1	48	2
50830599	45	1	90	1.8	27.7778	3	1	2	2	2	1	2	2	2	3	2	2	164	178	2.8	118.6	3	1	2	4	1	2	1	8	5	99	68	0	0	13	30	14	10	2	92	120	99	2	2	2	2	2	48	2
50829129	52	1	65	1.65	23.8751	3	1	1	1	2	2	2	2	2	3	2	2	138	133	0.9	87.1	2	2	4	1	2	2	4	5	10	221	61	20	20	23	24	9	22	1	72	60	221	1	2	2	2	2	48	2
50825253	62	2	58	1.59	22.9421	2	2	2	1	2	1	1	2	1	3	2	2	80	80	1.1	140	1	2	1	1	1	1	1	5	9	161	98	22	22	41	360	102	25	1	55	37	445	1	1	2	1	1	48	2
50777518	63	2	61	1.62	23.2434	3	1	2	2	2	1	1	2	2	3	2	1	170	180	1.4	42.8	2	2	1	1	2	1	2	5	9	313	177	22	22	52	480	200	27	1	65	15.4	55	2	1	2	1	1	48	1
50837418	30	1	90	1.75	29.3878	3	1	2	2	2	2	2	2	2	3	2	2	154	150	1.9	105	2	2	1	1	2	3	4	3	6	165	73	14	14	9	96	40	7	2	98	90	194.3	2	2	2	2	2	48	2
50839807	63	2	70	1.6	27.3438	2	1	2	1	1	1	1	2	2	1	2	2	127	207	1.8	134.1	2	1	2	4	1	3	4	8	6	189	69	0	0	7	168	30	6	2	79	81	142.9	2	2	2	2	2	48	2
50837636	44	1	90	1.76	29.0548	2	1	1	2	2	2	1	2	2	3	2	2	148	206	0.6	105.4	1	2	4	1	1	1	1	5	7	205	108	22	22	19	240	102	16	1	81	91	101	2	2	2	2	2	48	2
50838879	56	1	70	1.68	24.8016	3	1	1	1	2	1	2	2	2	3	2	2	133	128	2.3	85.9	2	2	4	1	2	3	4	1	6	135	51	12	12	20	96	30	18	2	81	81	97.3	2	2	2	2	2	48	2
50840032	64	1	81	1.78	25.565	3	2	1	2	2	1	1	2	2	3	2	2	144	201	2	90	1	2	1	1	2	1	4	5	5	142	72	35	35	13	48	52	10	2	77	76	114	2	2	2	2	2	48	2
50840150	56	2	70	1.65	25.7117	3	1	2	2	2	2	2	2	2	3	2	2	135	135	3.7	58.8	1	2	1	1	2	1	4	5	6	153	71	35	35	16	384	384	16	1	52	59	219.8	1	1	2	1	1	48	1
50843620	67	1	68	1.73	22.7204	3	1	1	2	1	1	2	2	2	3	1	2	99	228	1.1	91.3	1	2	1	3	2	1	4	5	6	187	77	41	41	13	72	31	12	1	62	95	91.3	2	2	2	2	2	48	2
50849231	69	2	66	1.46	30.9627	3	1	2	1	2	1	1	2	2	3	2	2	134	170	1	61.7	2	2	1	1	1	1	3	5	7	241	141	26	26	4	36	36	3	1	65.2	25	160.9	1	1	2	1	1	0	1
50845806	48	2	60	1.68	21.2585	2	2	2	2	2	2	2	2	2	3	2	2	139	131	2	107.9	3	2	1	1	1	1	1	5	7	140	82	22	22	15	120	42	14	1	86	62	191.4	1	2	2	2	2	48	2
50770243	66	2	55	1.62	20.9572	4	1	1	1	1	1	2	2	2	3	2	2	124	150	1	38	2	2	1	3	1	1	4	5	6	174	83	20	20	17	46	24	7	2	70	33	170	2	2	2	2	2	48	2
50819488	41	1	98	1.76	31.6374	2	2	2	2	2	1	2	2	2	3	2	2	153	218	2.9	80	1	2	3	3	2	2	4	5	6	190	130	18	18	11	52	20	6	2	88	178	107	2	2	2	1	1	48	2
50828162	65	2	60	1.58	24.0346	3	1	2	2	2	1	2	2	2	3	2	2	113	151	1.6	91	1	2	1	1	1	1	1	4	9	258	159	33	33	4	96	96	4	1	67.2	5	125.3	1	1	1	1	1	0	1
50826970	46	1	85	1.74	28.075	4	1	1	2	2	1	2	2	2	3	2	2	142	176	1.1	76	3	1	1	4	1	2	1	8	6	166	108	0	0	6	20	20	6	2	88	118	77	2	2	2	2	2	48	2
50825767	49	1	75	1.7	25.9516	2	1	2	2	2	1	2	2	2	3	2	2	102	248	1.8	80	3	2	1	1	1	1	1	5	11	196	115	44	44	10	68	56	10	1	76.2	37.4	291.8	1	2	2	2	2	48	2
50821655	52	2	51	1.56	20.9566	3	2	2	2	2	1	2	2	2	3	2	2	114	223	1.7	95.1	2	2	1	1	2	1	2	5	8	226	154	22	22	16	20	13	13	1	87	138	111	2	2	2	2	2	48	2
50826963	58	2	45	1.55	18.7305	3	2	1	1	2	2	2	2	2	3	2	2	126	241	0.9	51.1	1	2	1	1	2	2	4	5	8	189	106	23	23	11	40	15	10	1	86	74	87	2	2	2	2	2	48	2
50827985	50	1	90	1.75	29.3878	3	1	1	1	2	1	2	2	2	3	2	2	149	220	1.1	51	3	1	2	4	1	2	1	8	7	93	56	0	0	12	24	11	10	2	77.2	79	234.9	1	2	2	2	2	48	2
50821451	49	1	90	1.78	28.4055	4	1	1	1	2	1	2	2	2	1	2	2	110	265	1.5	89	3	2	2	1	1	1	1	5	8	226	152	26	26	20	10	72	10	1	75.2	62	222.4	1	2	2	2	2	48	2
50829571	33	1	100	1.77	31.9193	3	2	2	1	2	1	2	2	2	3	2	2	159	165	1.1	93.6	2	2	1	1	1	1	1	5	6	193	90	31	31	11	120	75	5	1	105	84	132.1	2	1	2	2	2	48	2
50826444	66	2	65	1.62	24.7676	2	1	2	2	2	2	2	2	2	3	2	2	125	204	1	48.8	2	2	1	1	2	1	4	5	5.5	180	90	20	20	17	140	50	10	1	83	89	76	2	2	2	2	2	48	2
50818294	47	2	74	1.57	30.0215	3	1	2	1	2	1	2	2	2	1	2	2	114	130	1.6	55.3	1	2	4	1	2	1	4	5	8	227	140	41	41	28	232	90	14	1	80	99	89	2	2	2	1	1	48	2
50830599	45	1	90	1.8	27.7778	3	1	2	2	2	1	2	2	2	3	2	2	164	178	2.8	118.6	3	1	2	4	1	2	1	8	5	99	68	0	0	13	30	14	10	2	92	120	99	2	2	2	2	2	48	2
50829129	52	1	65	1.65	23.8751	3	1	1	1	2	2	2	2	2	3	2	2	138	133	0.9	87.1	2	2	4	1	2	2	4	5	10	221	61	20	20	23	24	9	22	1	72	60	221	1	2	2	2	2	48	2
50825253	62	2	58	1.59	22.9421	2	2	2	1	2	1	1	2	1	3	2	2	80	80	1.1	140	1	2	1	1	1	1	1	5	9	161	98	22	22	41	360	102	25	1	55	37	445	1	1	2	1	1	48	2
50777518	63	2	61	1.62	23.2434	3	1	2	2	2	1	1	2	2	3	2	1	170	180	1.4	42.8	2	2	1	1	2	1	2	5	9	313	177	22	22	52	480	200	27	1	65	15.4	55	2	1	2	1	1	48	1
50837418	30	1	90	1.75	29.3878	3	1	2	2	2	2	2	2	2	3	2	2	154	150	1.9	105	2	2	1	1	2	3	4	3	6	165	73	14	14	9	96	40	7	2	98	90	194.3	2	2	2	2	2	48	2
50839807	63	2	70	1.6	27.3438	2	1	2	1	1	1	1	2	2	1	2	2	127	207	1.8	134.1	2	1	2	4	1	3	4	8	6	189	69	0	0	7	168	30	6	2	79	81	142.9	2	2	2	2	2	48	2
50837636	44	1	90	1.76	29.0548	2	1	1	2	2	2	1	2	2	3	2	2	148	206	0.6	105.4	1	2	4	1	1	1	1	5	7	205	108	22	22	19	240	102	16	1	81	91	101	2	2	2	2	2	48	2
50838879	56	1	70	1.68	24.8016	3	1	1	1	2	1	2	2	2	3	2	2	133	128	2.3	85.9	2	2	4	1	2	3	4	1	6	135	51	12	12	20	96	30	18	2	81	81	97.3	2	2	2	2	2	48	2
50840032	64	1	81	1.78	25.565	3	2	1	2	2	1	1	2	2	3	2	2	144	201	2	90	1	2	1	1	2	1	4	5	5	142	72	35	35	13	48	52	10	2	77	76	114	2	2	2	2	2	48	2
50840150	56	2	70	1.65	25.7117	3	1	2	2	2	2	2	2	2	3	2	2	135	135	3.7	58.8	1	2	1	1	2	1	4	5	6	153	71	35	35	16	384	384	16	1	52	59	219.8	1	1	2	1	1	48	1
50843620	67	1	68	1.73	22.7204	3	1	1	2	1	1	2	2	2	3	1	2	99	228	1.1	91.3	1	2	1	3	2	1	4	5	6	187	77	41	41	13	72	31	12	1	62	95	91.3	2	2	2	2	2	48	2
50849231	69	2	66	1.46	30.9627	3	1	2	1	2	1	1	2	2	3	2	2	134	170	1	61.7	2	2	1	1	1	1	3	5	7	241	141	26	26	4	36	36	3	1	65.2	25	160.9	1	1	2	1	1	0	1
50845806	48	2	60	1.68	21.2585	2	2	2	2	2	2	2	2	2	3	2	2	139	131	2	107.9	3	2	1	1	1	1	1	5	7	140	82	22	22	15	120	42	14	1	86	62	191.4	1	2	2	2	2	48	2
50770243	66	2	55	1.62	20.9572	4	1	1	1	1	1	2	2	2	3	2	2	124	150	1	38	2	2	1	3	1	1	4	5	6	174	83	20	20	17	46	24	7	2	70	33	170	2	2	2	2	2	48	2
50819488	41	1	98	1.76	31.6374	2	2	2	2	2	1	2	2	2	3	2	2	153	218	2.9	80	1	2	3	3	2	2	4	5	6	190	130	18	18	11	52	20	6	2	88	178	107	2	2	2	1	1	48	2
50828162	65	2	60	1.58	24.0346	3	1	2	2	2	1	2	2	2	3	2	2	113	151	1.6	91	1	2	1	1	1	1	1	4	9	258	159	33	33	4	96	96	4	1	67.2	5	125.3	1	1	1	1	1	0	1
50826970	46	1	85	1.74	28.075	4	1	1	2	2	1	2	2	2	3	2	2	142	176	1.1	76	3	1	1	4	1	2	1	8	6	166	108	0	0	6	20	20	6	2	88	118	77	2	2	2	2	2	48	2
50825767	49	1	75	1.7	25.9516	2	1	2	2	2	1	2	2	2	3	2	2	102	248	1.8	80	3	2	1	1	1	1	1	5	11	196	115	44	44	10	68	56	10	1	76.2	37.4	291.8	1	2	2	2	2	48	2
50821655	52	2	51	1.56	20.9566	3	2	2	2	2	1	2	2	2	3	2	2	114	223	1.7	95.1	2	2	1	1	2	1	2	5	8	226	154	22	22	16	20	13	13	1	87	138	111	2	2	2	2	2	48	2
50826963	58	2	45	1.55	18.7305	3	2	1	1	2	2	2	2	2	3	2	2	126	241	0.9	51.1	1	2	1	1	2	2	4	5	8	189	106	23	23	11	40	15	10	1	86	74	87	2	2	2	2	2	48	2
50827985	50	1	90	1.75	29.3878	3	1	1	1	2	1	2	2	2	3	2	2	149	220	1.1	51	3	1	2	4	1	2	1	8	7	93	56	0	0	12	24	11	10	2	77.2	79	234.9	1	2	2	2	2	48	2
50821451	49	1	90	1.78	28.4055	4	1	1	1	2	1	2	2	2	1	2	2	110	265	1.5	89	3	2	2	1	1	1	1	5	8	226	152	26	26	20	10	72	10	1	75.2	62	222.4	1	2	2	2	2	48	2
50829571	33	1	100	1.77	31.9193	3	2	2	1	2	1	2	2	2	3	2	2	159	165	1.1	93.6	2	2	1	1	1	1	1	5	6	193	90	31	31	11	120	75	5	1	105	84	132.1	2	1	2	2	2	48	2
50826444	66	2	65	1.62	24.7676	2	1	2	2	2	2	2	2	2	3	2	2	125	204	1	48.8	2	2	1	1	2	1	4	5	5.5	180	90	20	20	17	140	50	10	1	83	89	76	2	2	2	2	2	48	2
50818294	47	2	74	1.57	30.0215	3	1	2	1	2	1	2	2	2	1	2	2	114	130	1.6	55.3	1	2	4	1	2	1	4	5	8	227	140	41	41	28	232	90	14	1	80	99	89	2	2	2	1	1	48	2
50830599	45	1	90	1.8	27.7778	3	1	2	2	2	1	2	2	2	3	2	2	164	178	2.8	118.6	3	1	2	4	1	2	1	8	5	99	68	0	0	13	30	14	10	2	92	120	99	2	2	2	2	2	48	2
50829129	52	1	65	1.65	23.8751	3	1	1	1	2	2	2	2	2	3	2	2	138	133	0.9	87.1	2	2	4	1	2	2	4	5	10	221	61	20	20	23	24	9	22	1	72	60	221	1	2	2	2	2	48	2
50825253	62	2	58	1.59	22.9421	2	2	2	1	2	1	1	2	1	3	2	2	80	80	1.1	140	1	2	1	1	1	1	1	5	9	161	98	22	22	41	360	102	25	1	55	37	445	1	1	2	1	1	48	2
50777518	63	2	61	1.62	23.2434	3	1	2	2	2	1	1	2	2	3	2	1	170	180	1.4	42.8	2	2	1	1	2	1	2	5	9	313	177	22	22	52	480	200	27	1	65	15.4	55	2	1	2	1	1	48	1
50837418	30	1	90	1.75	29.3878	3	1	2	2	2	2	2	2	2	3	2	2	154	150	1.9	105	2	2	1	1	2	3	4	3	6	165	73	14	14	9	96	40	7	2	98	90	194.3	2	2	2	2	2	48	2
50839807	63	2	70	1.6	27.3438	2	1	2	1	1	1	1	2	2	1	2	2	127	207	1.8	134.1	2	1	2	4	1	3	4	8	6	189	69	0	0	7	168	30	6	2	79	81	142.9	2	2	2	2	2	48	2
50837636	44	1	90	1.76	29.0548	2	1	1	2	2	2	1	2	2	3	2	2	148	206	0.6	105.4	1	2	4	1	1	1	1	5	7	205	108	22	22	19	240	102	16	1	81	91	101	2	2	2	2	2	48	2
50838879	56	1	70	1.68	24.8016	3	1	1	1	2	1	2	2	2	3	2	2	133	128	2.3	85.9	2	2	4	1	2	3	4	1	6	135	51	12	12	20	96	30	18	2	81	81	97.3	2	2	2	2	2	48	2
50840032	64	1	81	1.78	25.565	3	2	1	2	2	1	1	2	2	3	2	2	144	201	2	90	1	2	1	1	2	1	4	5	5	142	72	35	35	13	48	52	10	2	77	76	114	2	2	2	2	2	48	2
50840150	56	2	70	1.65	25.7117	3	1	2	2	2	2	2	2	2	3	2	2	135	135	3.7	58.8	1	2	1	1	2	1	4	5	6	153	71	35	35	16	384	384	16	1	52	59	219.8	1	1	2	1	1	48	1
50843620	67	1	68	1.73	22.7204	3	1	1	2	1	1	2	2	2	3	1	2	99	228	1.1	91.3	1	2	1	3	2	1	4	5	6	187	77	41	41	13	72	31	12	1	62	95	91.3	2	2	2	2	2	48	2
50849231	69	2	66	1.46	30.9627	3	1	2	1	2	1	1	2	2	3	2	2	134	170	1	61.7	2	2	1	1	1	1	3	5	7	241	141	26	26	4	36	36	3	1	65.2	25	160.9	1	1	2	1	1	0	1
50845806	48	2	60	1.68	21.2585	2	2	2	2	2	2	2	2	2	3	2	2	139	131	2	107.9	3	2	1	1	1	1	1	5	7	140	82	22	22	15	120	42	14	1	86	62	191.4	1	2	2	2	2	48	2
50770243	66	2	55	1.62	20.9572	4	1	1	1	1	1	2	2	2	3	2	2	124	150	1	38	2	2	1	3	1	1	4	5	6	174	83	20	20	17	46	24	7	2	70	33	170	2	2	2	2	2	48	2
50819488	41	1	98	1.76	31.6374	2	2	2	2	2	1	2	2	2	3	2	2	153	218	2.9	80	1	2	3	3	2	2	4	5	6	190	130	18	18	11	52	20	6	2	88	178	107	2	2	2	1	1	48	2
50828162	65	2	60	1.58	24.0346	3	1	2	2	2	1	2	2	2	3	2	2	113	151	1.6	91	1	2	1	1	1	1	1	4	9	258	159	33	33	4	96	96	4	1	67.2	5	125.3	1	1	1	1	1	0	1
50826970	46	1	85	1.74	28.075	4	1	1	2	2	1	2	2	2	3	2	2	142	176	1.1	76	3	1	1	4	1	2	1	8	6	166	108	0	0	6	20	20	6	2	88	118	77	2	2	2	2	2	48	2
50825767	49	1	75	1.7	25.9516	2	1	2	2	2	1	2	2	2	3	2	2	102	248	1.8	80	3	2	1	1	1	1	1	5	11	196	115	44	44	10	68	56	10	1	76.2	37.4	291.8	1	2	2	2	2	48	2
50821655	52	2	51	1.56	20.9566	3	2	2	2	2	1	2	2	2	3	2	2	114	223	1.7	95.1	2	2	1	1	2	1	2	5	8	226	154	22	22	16	20	13	13	1	87	138	111	2	2	2	2	2	48	2
50826963	58	2	45	1.55	18.7305	3	2	1	1	2	2	2	2	2	3	2	2	126	241	0.9	51.1	1	2	1	1	2	2	4	5	8	189	106	23	23	11	40	15	10	1	86	74	87	2	2	2	2	2	48	2
50827985	50	1	90	1.75	29.3878	3	1	1	1	2	1	2	2	2	3	2	2	149	220	1.1	51	3	1	2	4	1	2	1	8	7	93	56	0	0	12	24	11	10	2	77.2	79	234.9	1	2	2	2	2	48	2
50821451	49	1	90	1.78	28.4055	4	1	1	1	2	1	2	2	2	1	2	2	110	265	1.5	89	3	2	2	1	1	1	1	5	8	226	152	26	26	20	10	72	10	1	75.2	62	222.4	1	2	2	2	2	48	2
50829571	33	1	100	1.77	31.9193	3	2	2	1	2	1	2	2	2	3	2	2	159	165	1.1	93.6	2	2	1	1	1	1	1	5	6	193	90	31	31	11	120	75	5	1	105	84	132.1	2	1	2	2	2	48	2
50826444	66	2	65	1.62	24.7676	2	1	2	2	2	2	2	2	2	3	2	2	125	204	1	48.8	2	2	1	1	2	1	4	5	5.5	180	90	20	20	17	140	50	10	1	83	89	76	2	2	2	2	2	48	2
50818294	47	2	74	1.57	30.0215	3	1	2	1	2	1	2	2	2	1	2	2	114	130	1.6	55.3	1	2	4	1	2	1	4	5	8	227	140	41	41	28	232	90	14	1	80	99	89	2	2	2	1	1	48	2
50830599	45	1	90	1.8	27.7778	3	1	2	2	2	1	2	2	2	3	2	2	164	178	2.8	118.6	3	1	2	4	1	2	1	8	5	99	68	0	0	13	30	14	10	2	92	120	99	2	2	2	2	2	48	2
50829129	52	1	65	1.65	23.8751	3	1	1	1	2	2	2	2	2	3	2	2	138	133	0.9	87.1	2	2	4	1	2	2	4	5	10	221	61	20	20	23	24	9	22	1	72	60	221	1	2	2	2	2	48	2
50825253	62	2	58	1.59	22.9421	2	2	2	1	2	1	1	2	1	3	2	2	80	80	1.1	140	1	2	1	1	1	1	1	5	9	161	98	22	22	41	360	102	25	1	55	37	445	1	1	2	1	1	48	2
50777518	63	2	61	1.62	23.2434	3	1	2	2	2	1	1	2	2	3	2	1	170	180	1.4	42.8	2	2	1	1	2	1	2	5	9	313	177	22	22	52	480	200	27	1	65	15.4	55	2	1	2	1	1	48	1
50837418	30	1	90	1.75	29.3878	3	1	2	2	2	2	2	2	2	3	2	2	154	150	1.9	105	2	2	1	1	2	3	4	3	6	165	73	14	14	9	96	40	7	2	98	90	194.3	2	2	2	2	2	48	2
50839807	63	2	70	1.6	27.3438	2	1	2	1	1	1	1	2	2	1	2	2	127	207	1.8	134.1	2	1	2	4	1	3	4	8	6	189	69	0	0	7	168	30	6	2	79	81	142.9	2	2	2	2	2	48	2
50837636	44	1	90	1.76	29.0548	2	1	1	2	2	2	1	2	2	3	2	2	148	206	0.6	105.4	1	2	4	1	1	1	1	5	7	205	108	22	22	19	240	102	16	1	81	91	101	2	2	2	2	2	48	2
50838879	56	1	70	1.68	24.8016	3	1	1	1	2	1	2	2	2	3	2	2	133	128	2.3	85.9	2	2	4	1	2	3	4	1	6	135	51	12	12	20	96	30	18	2	81	81	97.3	2	2	2	2	2	48	2
50840032	64	1	81	1.78	25.565	3	2	1	2	2	1	1	2	2	3	2	2	144	201	2	90	1	2	1	1	2	1	4	5	5	142	72	35	35	13	48	52	10	2	77	76	114	2	2	2	2	2	48	2
50840150	56	2	70	1.65	25.7117	3	1	2	2	2	2	2	2	2	3	2	2	135	135	3.7	58.8	1	2	1	1	2	1	4	5	6	153	71	35	35	16	384	384	16	1	52	59	219.8	1	1	2	1	1	48	1
50843620	67	1	68	1.73	22.7204	3	1	1	2	1	1	2	2	2	3	1	2	99	228	1.1	91.3	1	2	1	3	2	1	4	5	6	187	77	41	41	13	72	31	12	1	62	95	91.3	2	2	2	2	2	48	2
50849231	69	2	66	1.46	30.9627	3	1	2	1	2	1	1	2	2	3	2	2	134	170	1	61.7	2	2	1	1	1	1	3	5	7	241	141	26	26	4	36	36	3	1	65.2	25	160.9	1	1	2	1	1	0	1
50845806	48	2	60	1.68	21.2585	2	2	2	2	2	2	2	2	2	3	2	2	139	131	2	107.9	3	2	1	1	1	1	1	5	7	140	82	22	22	15	120	42	14	1	86	62	191.4	1	2	2	2	2	48	2
50770243	66	2	55	1.62	20.9572	4	1	1	1	1	1	2	2	2	3	2	2	124	150	1	38	2	2	1	3	1	1	4	5	6	174	83	20	20	17	46	24	7	2	70	33	170	2	2	2	2	2	42	2
50819488	41	1	98	1.76	31.6374	2	2	2	2	2	1	2	2	2	3	2	2	153	218	2.9	80	1	2	3	3	2	2	4	5	6	190	130	18	18	11	52	20	6	2	88	178	107	2	2	2	1	1	42	2
50828162	65	2	60	1.58	24.0346	3	1	2	2	2	1	2	2	2	3	2	2	113	151	1.6	91	1	2	1	1	1	1	1	4	9	258	159	33	33	4	96	96	4	1	67.2	5	125.3	1	1	1	1	1	0	1
50826970	46	1	85	1.74	28.075	4	1	1	2	2	1	2	2	2	3	2	2	142	176	1.1	76	3	1	1	4	1	2	1	8	6	166	108	0	0	6	20	20	6	2	88	118	77	2	2	2	2	2	42	2
50825767	49	1	75	1.7	25.9516	2	1	2	2	2	1	2	2	2	3	2	2	102	248	1.8	80	3	2	1	1	1	1	1	5	11	196	115	44	44	10	68	56	10	1	76.2	37.4	291.8	1	2	2	2	2	42	2
50821655	52	2	51	1.56	20.9566	3	2	2	2	2	1	2	2	2	3	2	2	114	223	1.7	95.1	2	2	1	1	2	1	2	5	8	226	154	22	22	16	20	13	13	1	87	138	111	2	2	2	2	2	42	2
50826963	58	2	45	1.55	18.7305	3	2	1	1	2	2	2	2	2	3	2	2	126	241	0.9	51.1	1	2	1	1	2	2	4	5	8	189	106	23	23	11	40	15	10	1	86	74	87	2	2	2	2	2	42	2
50827985	50	1	90	1.75	29.3878	3	1	1	1	2	1	2	2	2	3	2	2	149	220	1.1	51	3	1	2	4	1	2	1	8	7	93	56	0	0	12	24	11	10	2	77.2	79	234.9	1	2	2	2	2	42	2
50821451	49	1	90	1.78	28.4055	4	1	1	1	2	1	2	2	2	1	2	2	110	265	1.5	89	3	2	2	1	1	1	1	5	8	226	152	26	26	20	10	72	10	1	75.2	62	222.4	1	2	2	2	2	42	2
50829571	33	1	100	1.77	31.9193	3	2	2	1	2	1	2	2	2	3	2	2	159	165	1.1	93.6	2	2	1	1	1	1	1	5	6	193	90	31	31	11	120	75	5	1	105	84	132.1	2	1	2	2	2	42	2
50826444	66	2	65	1.62	24.7676	2	1	2	2	2	2	2	2	2	3	2	2	125	204	1	48.8	2	2	1	1	2	1	4	5	5.5	180	90	20	20	17	140	50	10	1	83	89	76	2	2	2	2	2	42	2
50818294	47	2	74	1.57	30.0215	3	1	2	1	2	1	2	2	2	1	2	2	114	130	1.6	55.3	1	2	4	1	2	1	4	5	8	227	140	41	41	28	232	90	14	1	80	99	89	2	2	2	1	1	42	2
50830599	45	1	90	1.8	27.7778	3	1	2	2	2	1	2	2	2	3	2	2	164	178	2.8	118.6	3	1	2	4	1	2	1	8	5	99	68	0	0	13	30	14	10	2	92	120	99	2	2	2	2	2	42	2
50829129	52	1	65	1.65	23.8751	3	1	1	1	2	2	2	2	2	3	2	2	138	133	0.9	87.1	2	2	4	1	2	2	4	5	10	221	61	20	20	23	24	9	22	1	72	60	221	1	2	2	2	2	42	2
50825253	62	2	58	1.59	22.9421	2	2	2	1	2	1	1	2	1	3	2	2	80	80	1.1	140	1	2	1	1	1	1	1	5	9	161	98	22	22	41	360	102	25	1	55	37	445	1	1	2	1	1	42	2
50777518	63	2	61	1.62	23.2434	3	1	2	2	2	1	1	2	2	3	2	1	170	180	1.4	42.8	2	2	1	1	2	1	2	5	9	313	177	22	22	52	480	200	27	1	65	15.4	55	2	1	2	1	1	42	1
50837418	30	1	90	1.75	29.3878	3	1	2	2	2	2	2	2	2	3	2	2	154	150	1.9	105	2	2	1	1	2	3	4	3	6	165	73	14	14	9	96	40	7	2	98	90	194.3	2	2	2	2	2	42	2
50839807	63	2	70	1.6	27.3438	2	1	2	1	1	1	1	2	2	1	2	2	127	207	1.8	134.1	2	1	2	4	1	3	4	8	6	189	69	0	0	7	168	30	6	2	79	81	142.9	2	2	2	2	2	42	2
50837636	44	1	90	1.76	29.0548	2	1	1	2	2	2	1	2	2	3	2	2	148	206	0.6	105.4	1	2	4	1	1	1	1	5	7	205	108	22	22	19	240	102	16	1	81	91	101	2	2	2	2	2	42	2
50838879	56	1	70	1.68	24.8016	3	1	1	1	2	1	2	2	2	3	2	2	133	128	2.3	85.9	2	2	4	1	2	3	4	1	6	135	51	12	12	20	96	30	18	2	81	81	97.3	2	2	2	2	2	42	2
50840032	64	1	81	1.78	25.565	3	2	1	2	2	1	1	2	2	3	2	2	144	201	2	90	1	2	1	1	2	1	4	5	5	142	72	35	35	13	48	52	10	2	77	76	114	2	2	2	2	2	42	2
50840150	56	2	70	1.65	25.7117	3	1	2	2	2	2	2	2	2	3	2	2	135	135	3.7	58.8	1	2	1	1	2	1	4	5	6	153	71	35	35	16	384	384	16	1	52	59	219.8	1	1	2	1	1	42	1
50843620	67	1	68	1.73	22.7204	3	1	1	2	1	1	2	2	2	3	1	2	99	228	1.1	91.3	1	2	1	3	2	1	4	5	6	187	77	41	41	13	72	31	12	1	62	95	91.3	2	2	2	2	2	42	2
50849231	69	2	66	1.46	30.9627	3	1	2	1	2	1	1	2	2	3	2	2	134	170	1	61.7	2	2	1	1	1	1	3	5	7	241	141	26	26	4	36	36	3	1	65.2	25	160.9	1	1	2	1	1	0	1
50845806	48	2	60	1.68	21.2585	2	2	2	2	2	2	2	2	2	3	2	2	139	131	2	107.9	3	2	1	1	1	1	1	5	7	140	82	22	22	15	120	42	14	1	86	62	191.4	1	2	2	2	2	42	2
50770243	66	2	55	1.62	20.9572	4	1	1	1	1	1	2	2	2	3	2	2	124	150	1	38	2	2	1	3	1	1	4	5	6	174	83	20	20	17	46	24	7	2	70	33	170	2	2	2	2	2	42	2
50819488	41	1	98	1.76	31.6374	2	2	2	2	2	1	2	2	2	3	2	2	153	218	2.9	80	1	2	3	3	2	2	4	5	6	190	130	18	18	11	52	20	6	2	88	178	107	2	2	2	1	1	42	2
50828162	65	2	60	1.58	24.0346	3	1	2	2	2	1	2	2	2	3	2	2	113	151	1.6	91	1	2	1	1	1	1	1	4	9	258	159	33	33	4	96	96	4	1	67.2	5	125.3	1	1	1	1	1	0	1
50826970	46	1	85	1.74	28.075	4	1	1	2	2	1	2	2	2	3	2	2	142	176	1.1	76	3	1	1	4	1	2	1	8	6	166	108	0	0	6	20	20	6	2	88	118	77	2	2	2	2	2	42	2
50825767	49	1	75	1.7	25.9516	2	1	2	2	2	1	2	2	2	3	2	2	102	248	1.8	80	3	2	1	1	1	1	1	5	11	196	115	44	44	10	68	56	10	1	76.2	37.4	291.8	1	2	2	2	2	42	2
50821655	52	2	51	1.56	20.9566	3	2	2	2	2	1	2	2	2	3	2	2	114	223	1.7	95.1	2	2	1	1	2	1	2	5	8	226	154	22	22	16	20	13	13	1	87	138	111	2	2	2	2	2	42	2
50826963	58	2	45	1.55	18.7305	3	2	1	1	2	2	2	2	2	3	2	2	126	241	0.9	51.1	1	2	1	1	2	2	4	5	8	189	106	23	23	11	40	15	10	1	86	74	87	2	2	2	2	2	42	2
50827985	50	1	90	1.75	29.3878	3	1	1	1	2	1	2	2	2	3	2	2	149	220	1.1	51	3	1	2	4	1	2	1	8	7	93	56	0	0	12	24	11	10	2	77.2	79	234.9	1	2	2	2	2	42	2
50821451	49	1	90	1.78	28.4055	4	1	1	1	2	1	2	2	2	1	2	2	110	265	1.5	89	3	2	2	1	1	1	1	5	8	226	152	26	26	20	10	72	10	1	75.2	62	222.4	1	2	2	2	2	42	2
50829571	33	1	100	1.77	31.9193	3	2	2	1	2	1	2	2	2	3	2	2	159	165	1.1	93.6	2	2	1	1	1	1	1	5	6	193	90	31	31	11	120	75	5	1	105	84	132.1	2	1	2	2	2	42	2
50826444	66	2	65	1.62	24.7676	2	1	2	2	2	2	2	2	2	3	2	2	125	204	1	48.8	2	2	1	1	2	1	4	5	5.5	180	90	20	20	17	140	50	10	1	83	89	76	2	2	2	2	2	42	2
50818294	47	2	74	1.57	30.0215	3	1	2	1	2	1	2	2	2	1	2	2	114	130	1.6	55.3	1	2	4	1	2	1	4	5	8	227	140	41	41	28	232	90	14	1	80	99	89	2	2	2	1	1	42	2
50830599	45	1	90	1.8	27.7778	3	1	2	2	2	1	2	2	2	3	2	2	164	178	2.8	118.6	3	1	2	4	1	2	1	8	5	99	68	0	0	13	30	14	10	2	92	120	99	2	2	2	2	2	42	2
50829129	52	1	65	1.65	23.8751	3	1	1	1	2	2	2	2	2	3	2	2	138	133	0.9	87.1	2	2	4	1	2	2	4	5	10	221	61	20	20	23	24	9	22	1	72	60	221	1	2	2	2	2	42	2
50825253	62	2	58	1.59	22.9421	2	2	2	1	2	1	1	2	1	3	2	2	80	80	1.1	140	1	2	1	1	1	1	1	5	9	161	98	22	22	41	360	102	25	1	55	37	445	1	1	2	1	1	42	2
50777518	63	2	61	1.62	23.2434	3	1	2	2	2	1	1	2	2	3	2	1	170	180	1.4	42.8	2	2	1	1	2	1	2	5	9	313	177	22	22	52	480	200	27	1	65	15.4	55	2	1	2	1	1	42	1
50837418	30	1	90	1.75	29.3878	3	1	2	2	2	2	2	2	2	3	2	2	154	150	1.9	105	2	2	1	1	2	3	4	3	6	165	73	14	14	9	96	40	7	2	98	90	194.3	2	2	2	2	2	42	2
50839807	63	2	70	1.6	27.3438	2	1	2	1	1	1	1	2	2	1	2	2	127	207	1.8	134.1	2	1	2	4	1	3	4	8	6	189	69	0	0	7	168	30	6	2	79	81	142.9	2	2	2	2	2	42	2
50837636	44	1	90	1.76	29.0548	2	1	1	2	2	2	1	2	2	3	2	2	148	206	0.6	105.4	1	2	4	1	1	1	1	5	7	205	108	22	22	19	240	102	16	1	81	91	101	2	2	2	2	2	42	2
50838879	56	1	70	1.68	24.8016	3	1	1	1	2	1	2	2	2	3	2	2	133	128	2.3	85.9	2	2	4	1	2	3	4	1	6	135	51	12	12	20	96	30	18	2	81	81	97.3	2	2	2	2	2	42	2
50840032	64	1	81	1.78	25.565	3	2	1	2	2	1	1	2	2	3	2	2	144	201	2	90	1	2	1	1	2	1	4	5	5	142	72	35	35	13	48	52	10	2	77	76	114	2	2	2	2	2	42	2
50840150	56	2	70	1.65	25.7117	3	1	2	2	2	2	2	2	2	3	2	2	135	135	3.7	58.8	1	2	1	1	2	1	4	5	6	153	71	35	35	16	384	384	16	1	52	59	219.8	1	1	2	1	1	42	1
50843620	67	1	68	1.73	22.7204	3	1	1	2	1	1	2	2	2	3	1	2	99	228	1.1	91.3	1	2	1	3	2	1	4	5	6	187	77	41	41	13	72	31	12	1	62	95	91.3	2	2	2	2	2	42	2
50849231	69	2	66	1.46	30.9627	3	1	2	1	2	1	1	2	2	3	2	2	134	170	1	61.7	2	2	1	1	1	1	3	5	7	241	141	26	26	4	36	36	3	1	65.2	25	160.9	1	1	2	1	1	0	1
50845806	48	2	60	1.68	21.2585	2	2	2	2	2	2	2	2	2	3	2	2	139	131	2	107.9	3	2	1	1	1	1	1	5	7	140	82	22	22	15	120	42	14	1	86	62	191.4	1	2	2	2	2	42	2
50770243	66	2	55	1.62	20.9572	4	1	1	1	1	1	2	2	2	3	2	2	124	150	1	38	2	2	1	3	1	1	4	5	6	174	83	20	20	17	46	24	7	2	70	33	170	2	2	2	2	2	42	2
50819488	41	1	98	1.76	31.6374	2	2	2	2	2	1	2	2	2	3	2	2	153	218	2.9	80	1	2	3	3	2	2	4	5	6	190	130	18	18	11	52	20	6	2	88	178	107	2	2	2	1	1	42	2
50828162	65	2	60	1.58	24.0346	3	1	2	2	2	1	2	2	2	3	2	2	113	151	1.6	91	1	2	1	1	1	1	1	4	9	258	159	33	33	4	96	96	4	1	67.2	5	125.3	1	1	1	1	1	0	1
50826970	46	1	85	1.74	28.075	4	1	1	2	2	1	2	2	2	3	2	2	142	176	1.1	76	3	1	1	4	1	2	1	8	6	166	108	0	0	6	20	20	6	2	88	118	77	2	2	2	2	2	42	2
50825767	49	1	75	1.7	25.9516	2	1	2	2	2	1	2	2	2	3	2	2	102	248	1.8	80	3	2	1	1	1	1	1	5	11	196	115	44	44	10	68	56	10	1	76.2	37.4	291.8	1	2	2	2	2	42	2
50821655	52	2	51	1.56	20.9566	3	2	2	2	2	1	2	2	2	3	2	2	114	223	1.7	95.1	2	2	1	1	2	1	2	5	8	226	154	22	22	16	20	13	13	1	87	138	111	2	2	2	2	2	42	2
50826963	58	2	45	1.55	18.7305	3	2	1	1	2	2	2	2	2	3	2	2	126	241	0.9	51.1	1	2	1	1	2	2	4	5	8	189	106	23	23	11	40	15	10	1	86	74	87	2	2	2	2	2	42	2
50827985	50	1	90	1.75	29.3878	3	1	1	1	2	1	2	2	2	3	2	2	149	220	1.1	51	3	1	2	4	1	2	1	8	7	93	56	0	0	12	24	11	10	2	77.2	79	234.9	1	2	2	2	2	42	2
50821451	49	1	90	1.78	28.4055	4	1	1	1	2	1	2	2	2	1	2	2	110	265	1.5	89	3	2	2	1	1	1	1	5	8	226	152	26	26	20	10	72	10	1	75.2	62	222.4	1	2	2	2	2	42	2
50829571	33	1	100	1.77	31.9193	3	2	2	1	2	1	2	2	2	3	2	2	159	165	1.1	93.6	2	2	1	1	1	1	1	5	6	193	90	31	31	11	120	75	5	1	105	84	132.1	2	1	2	2	2	42	2
50826444	66	2	65	1.62	24.7676	2	1	2	2	2	2	2	2	2	3	2	2	125	204	1	48.8	2	2	1	1	2	1	4	5	5.5	180	90	20	20	17	140	50	10	1	83	89	76	2	2	2	2	2	42	2
50818294	47	2	74	1.57	30.0215	3	1	2	1	2	1	2	2	2	1	2	2	114	130	1.6	55.3	1	2	4	1	2	1	4	5	8	227	140	41	41	28	232	90	14	1	80	99	89	2	2	2	1	1	42	2
50830599	45	1	90	1.8	27.7778	3	1	2	2	2	1	2	2	2	3	2	2	164	178	2.8	118.6	3	1	2	4	1	2	1	8	5	99	68	0	0	13	30	14	10	2	92	120	99	2	2	2	2	2	42	2
50829129	52	1	65	1.65	23.8751	3	1	1	1	2	2	2	2	2	3	2	2	138	133	0.9	87.1	2	2	4	1	2	2	4	5	10	221	61	20	20	23	24	9	22	1	72	60	221	1	2	2	2	2	42	2
50825253	62	2	58	1.59	22.9421	2	2	2	1	2	1	1	2	1	3	2	2	80	80	1.1	140	1	2	1	1	1	1	1	5	9	161	98	22	22	41	360	102	25	1	55	37	445	1	1	2	1	1	42	2
50777518	63	2	61	1.62	23.2434	3	1	2	2	2	1	1	2	2	3	2	1	170	180	1.4	42.8	2	2	1	1	2	1	2	5	9	313	177	22	22	52	480	200	27	1	65	15.4	55	2	1	2	1	1	42	1
50837418	30	1	90	1.75	29.3878	3	1	2	2	2	2	2	2	2	3	2	2	154	150	1.9	105	2	2	1	1	2	3	4	3	6	165	73	14	14	9	96	40	7	2	98	90	194.3	2	2	2	2	2	42	2
50839807	63	2	70	1.6	27.3438	2	1	2	1	1	1	1	2	2	1	2	2	127	207	1.8	134.1	2	1	2	4	1	3	4	8	6	189	69	0	0	7	168	30	6	2	79	81	142.9	2	2	2	2	2	42	2
50837636	44	1	90	1.76	29.0548	2	1	1	2	2	2	1	2	2	3	2	2	148	206	0.6	105.4	1	2	4	1	1	1	1	5	7	205	108	22	22	19	240	102	16	1	81	91	101	2	2	2	2	2	42	2
50838879	56	1	70	1.68	24.8016	3	1	1	1	2	1	2	2	2	3	2	2	133	128	2.3	85.9	2	2	4	1	2	3	4	1	6	135	51	12	12	20	96	30	18	2	81	81	97.3	2	2	2	2	2	42	2
50840032	64	1	81	1.78	25.565	3	2	1	2	2	1	1	2	2	3	2	2	144	201	2	90	1	2	1	1	2	1	4	5	5	142	72	35	35	13	48	52	10	2	77	76	114	2	2	2	2	2	42	2
50840150	56	2	70	1.65	25.7117	3	1	2	2	2	2	2	2	2	3	2	2	135	135	3.7	58.8	1	2	1	1	2	1	4	5	6	153	71	35	35	16	384	384	16	1	52	59	219.8	1	1	2	1	1	42	1
50843620	67	1	68	1.73	22.7204	3	1	1	2	1	1	2	2	2	3	1	2	99	228	1.1	91.3	1	2	1	3	2	1	4	5	6	187	77	41	41	13	72	31	12	1	62	95	91.3	2	2	2	2	2	42	2
50849231	69	2	66	1.46	30.9627	3	1	2	1	2	1	1	2	2	3	2	2	134	170	1	61.7	2	2	1	1	1	1	3	5	7	241	141	26	26	4	36	36	3	1	65.2	25	160.9	1	1	2	1	1	0	1
51607946	41	1	85	1.75	27.7551	3	1	2	2	2	1	2	2	2	3	2	2	156	205	3.6	70.6	1	2	4	1	2	2	4	4	6	170	78	31	31	16	84	21	15	2	80	75	84.7	2	2	2	2	2	42
51592874	45	1	68	1.76	21.9525	3	2	2	2	1	1	1	2	2	1	1	2	132	178	1.4	80.5	1	2	4	3	2	1	4	5	7	132	63	25	25	25	72	11	16	2	82.1	59.4	201.5	1	1	2	1	1	42	2
51608559	47	1	72	1.72	24.3375	3	1	2	2	2	2	1	2	2	3	2	2	131	146	2.7	63.6	3	2	2	1	1	1	1	5	5	182	108	21	21	19	96	24	19	2	92.1	91	91	2	2	2	2	2	42	2
51548766	49	1	85	1.8	26.2346	4	1	1	1	1	1	2	1	2	1	2	2	146	166	3.7	71	2	2	4	1	1	1	4	5	8	248	127	44	44	11	120	51	11	1	61.1	21.4	356.5	1	1	2	1	1	0	1
51615924	58	1	64	1.7	22.1453	2	2	1	1	2	1	2	1	2	3	2	2	131	208	3.7	81.3	1	2	1	1	2	1	4	5	5	112	58	30	30	21	40	11	13	2	76.2	91	116.6	2	2	2	2	2	42	2
51625862	48	2	68	1.63	25.5937	2	1	2	2	2	1	2	2	2	1	2	2	119	242	1	58.6	3	2	2	1	1	1	1	1	6	203	113	23	23	15	36	11	15	1	79	110	65.2	2	1	2	1	1	42	2
51611430	61	1	80	1.78	25.2493	3	2	2	2	1	1	2	2	2	3	1	2	145	214	1.4	64	3	2	4	3	1	1	1	5	8	200	109	22	22	13	40	9	8	2	71	84	124.5	2	2	2	2	2	42	2
51626395	49	1	75	1.75	24.4898	3	2	2	2	2	1	1	2	2	3	2	2	129	190	1.4	104.2	1	2	2	4	2	1	4	3	7	164	66	20	20	17	120	30	16	1	77	105	101	2	2	2	2	2	42	2
51636947	33	1	100	1.8	30.8642	3	1	1	2	2	1	1	1	2	2	2	2	142	258	0.9	60.3	2	2	1	1	2	1	4	5	7.5	233	119	48	48	11	48	21	10	1	81	134	73.9	2	1	2	1	1	42	2
51641045	59	2	55	1.63	20.7008	3	2	2	1	1	1	1	2	2	1	2	2	122	198	1	42.5	1	2	1	1	2	1	4	5	8	238	90	34	34	8	36	13	8	2	78.2	70	51.5	2	1	2	2	2	42	2
51177083	34	1	75	1.72	25.3515	3	1	1	1	2	1	2	2	2	3	2	2	150	269	1.8	105.1	3	2	1	3	1	1	1	5	7	187	108	30	30	12	24	9	10	2	95	142	122.6	2	2	2	2	2	42	2
51641403	30	1	57.5	1.8	17.7469	2	1	2	2	2	2	1	2	2	3	2	2	145	241	2.1	102.1	3	2	4	1	1	1	1	5	6	185	101	50	50	10	14	7	9	2	82	153	100.4	2	2	2	2	2	42	2
2281602	52	1	105	1.88	29.708	3	2	1	2	2	1	2	1	1	2	2	1	146	89	4.1	177.3	2	2	4	3	2	1	4	5	6	210	103	37	37	20	12	6	10	2	94	87	232.7	1	2	2	2	2	42	2
51363136	33	1	74	1.96	19.2628	2	1	1	2	2	2	2	2	2	3	2	2	162	170	0.9	50.4	3	2	4	1	1	1	1	5	5	147	102	15	15	12	60	50	9	1	82	89	65.4	2	2	2	1	2	42	2
51613074	66	2	75	1.68	26.5731	2	1	2	2	1	1	1	2	2	3	2	2	124	196	1	106	2	2	1	1	2	1	4	5	4.5	133	61	21	21	20	46	10	12	2	88	115	156.4	1	1	2	2	2	42	2
51631709	48	1	75	1.7	25.9516	3	2	1	1	2	1	2	2	2	3	2	2	140	153	2	111.98	2	2	1	1	2	1	4	5	6	198	93	23	23	17	11	6	9	2	97	153	74.6	2	2	2	2	2	42	2
51634018	39	1	100	1.95	26.2985	3	2	2	2	2	1	2	2	2	1	2	2	159	217	3.9	96.9	2	2	1	1	1	1	1	1	7	159	81	20	20	18	48	40	17	1	97	94	101	2	2	2	1	2	42	2
51624433	54	1	76	1.65	27.9155	3	1	1	2	2	1	2	2	2	3	2	2	137	137	1.7	56.1	2	2	4	3	2	1	4	5	7	159	79	20	20	26	24	8	6	2	91	116	128.5	2	2	2	2	2	42	2
51462501	58	2	60	1.5	26.6667	2	1	2	2	2	2	2	2	2	1	1	2	103	269	1.1	94.5	1	2	1	3	2	2	4	5	7	192	112	50	50	14	45	16	9	2	68.2	115	124.5	2	2	2	1	2	42	2
51637908	65	2	60	1.58	24.0346	3	1	2	2	2	1	2	2	2	3	2	2	94	65	4	124.3	2	2	1	3	1	1	1	5	6	167	84	33	33	22	180	131	22	1	65	57	113	2	1	2	2	2	42	2
2169868	50	1	78.5	1.7	27.1626	2	1	1	2	2	1	2	2	2	3	1	2	152	152	2.6	72	1	2	2	1	2	1	4	5	7	159	72	19	19	38	144	89	30	1	81	117	91	2	2	2	2	2	42	2
51584597	58	1	75	1.78	23.6713	2	1	1	2	2	1	2	1	2	2	2	2	128	103	1.2	86.9	1	2	4	1	2	1	4	5	7	291	178	28	28	38	96	41	36	1	91	74	142.1	1	2	2	1	2	42	2
51648967	49	1	78	1.71	26.6749	2	2	2	2	2	1	2	2	2	3	2	2	158	192	2	76.5	3	2	4	1	1	1	1	4	5	151	74	25	25	16	24	7	16	2	99	75	76.5	2	2	2	2	2	42	2
2414568	55	1	65	1.74	21.4692	3	2	1	1	2	1	2	2	2	3	2	2	103	91	3.2	83.4	2	2	1	3	1	1	1	1	5	128	77	18	18	10	72	21	10	2	94	84	123	1	2	2	2	2	42	2
51668326	51	1	70	1.7	24.2215	3	1	2	2	2	2	2	2	2	3	2	2	130	199	2.4	77.9	3	1	1	1	1	2	1	4	5	121	74	25	25	7	72	41	6	2	93	107	78	2	2	2	2	2	42	2
51592874	45	1	68	1.76	21.9525	3	2	2	2	1	1	1	2	2	1	1	2	132	178	1.4	80.5	1	2	4	3	2	1	4	5	7	132	63	25	25	25	72	11	16	2	82.1	59.4	201.5	1	1	2	1	1	42	2
51608559	47	1	72	1.72	24.3375	3	1	2	2	2	2	1	2	2	3	2	2	131	146	2.7	63.6	3	2	2	1	1	1	1	5	5	182	108	21	21	19	96	24	19	2	92.1	91	91	2	2	2	2	2	42	2
51548766	49	1	85	1.8	26.2346	4	1	1	1	1	1	2	1	2	1	2	2	146	166	3.7	71	2	2	4	1	1	1	4	5	8	248	127	44	44	11	120	51	11	1	61.1	21.4	356.5	1	1	2	1	1	0	1
51615924	58	1	64	1.7	22.1453	2	2	1	1	2	1	2	1	2	3	2	2	131	208	3.7	81.3	1	2	1	1	2	1	4	5	5	112	58	30	30	21	40	11	13	2	76.2	91	116.6	2	2	2	2	2	42	2
51625862	48	2	68	1.63	25.5937	2	1	2	2	2	1	2	2	2	1	2	2	119	242	1	58.6	3	2	2	1	1	1	1	1	6	203	113	23	23	15	36	11	15	1	79	110	65.2	2	1	2	1	1	42	2
51611430	61	1	80	1.78	25.2493	3	2	2	2	1	1	2	2	2	3	1	2	145	214	1.4	64	3	2	4	3	1	1	1	5	8	200	109	22	22	13	40	9	8	2	71	84	124.5	2	2	2	2	2	42	2
51626395	49	1	75	1.75	24.4898	3	2	2	2	2	1	1	2	2	3	2	2	129	190	1.4	104.2	1	2	2	4	2	1	4	3	7	164	66	20	20	17	120	30	16	1	77	105	101	2	2	2	2	2	42	2
51636947	33	1	100	1.8	30.8642	3	1	1	2	2	1	1	1	2	2	2	2	142	258	0.9	60.3	2	2	1	1	2	1	4	5	7.5	233	119	48	48	11	48	21	10	1	81	134	73.9	2	1	2	1	1	42	2
51641045	59	2	55	1.63	20.7008	3	2	2	1	1	1	1	2	2	1	2	2	122	198	1	42.5	1	2	1	1	2	1	4	5	8	238	90	34	34	8	36	13	8	2	78.2	70	51.5	2	1	2	2	2	42	2
51177083	34	1	75	1.72	25.3515	3	1	1	1	2	1	2	2	2	3	2	2	150	269	1.8	105.1	3	2	1	3	1	1	1	5	7	187	108	30	30	12	24	9	10	2	95	142	122.6	2	2	2	2	2	42	2
51641403	30	1	57.5	1.8	17.7469	2	1	2	2	2	2	1	2	2	3	2	2	145	241	2.1	102.1	3	2	4	1	1	1	1	5	6	185	101	50	50	10	14	7	9	2	82	153	100.4	2	2	2	2	2	42	2
2281602	52	1	105	1.88	29.708	3	2	1	2	2	1	2	1	1	2	2	1	146	89	4.1	177.3	2	2	4	3	2	1	4	5	6	210	103	37	37	20	12	6	10	2	94	87	232.7	1	2	2	2	2	42	2
51363136	33	1	74	1.96	19.2628	2	1	1	2	2	2	2	2	2	3	2	2	162	170	0.9	50.4	3	2	4	1	1	1	1	5	5	147	102	15	15	12	60	50	9	1	82	89	65.4	2	2	2	1	2	42	2
51613074	66	2	75	1.68	26.5731	2	1	2	2	1	1	1	2	2	3	2	2	124	196	1	106	2	2	1	1	2	1	4	5	4.5	133	61	21	21	20	46	10	12	2	88	115	156.4	1	1	2	2	2	42	2
51631709	48	1	75	1.7	25.9516	3	2	1	1	2	1	2	2	2	3	2	2	140	153	2	111.98	2	2	1	1	2	1	4	5	6	198	93	23	23	17	11	6	9	2	97	153	74.6	2	2	2	2	2	42	2
51634018	39	1	100	1.95	26.2985	3	2	2	2	2	1	2	2	2	1	2	2	159	217	3.9	96.9	2	2	1	1	1	1	1	1	7	159	81	20	20	18	48	40	17	1	97	94	101	2	2	2	1	2	42	2
51624433	54	1	76	1.65	27.9155	3	1	1	2	2	1	2	2	2	3	2	2	137	137	1.7	56.1	2	2	4	3	2	1	4	5	7	159	79	20	20	26	24	8	6	2	91	116	128.5	2	2	2	2	2	42	2
51462501	58	2	60	1.5	26.6667	2	1	2	2	2	2	2	2	2	1	1	2	103	269	1.1	94.5	1	2	1	3	2	2	4	5	7	192	112	50	50	14	45	16	9	2	68.2	115	124.5	2	2	2	2	2	42	2
51637908	65	2	60	1.58	24.0346	3	1	2	2	2	1	2	2	2	3	2	2	94	65	4	124.3	2	2	1	3	1	1	1	5	6	167	84	33	33	22	180	131	22	1	65	57	113	2	1	2	1	2	42	2
2169868	50	1	78.5	1.7	27.1626	2	1	1	2	2	1	2	2	2	3	1	2	152	152	2.6	72	1	2	2	1	2	1	4	5	7	159	72	19	19	38	144	89	30	1	81	117	91	2	2	2	2	2	42	2
51584597	58	1	75	1.78	23.6713	2	1	1	2	2	1	2	1	2	2	2	2	128	103	1.2	86.9	1	2	4	1	2	1	4	5	7	291	178	28	28	38	96	41	36	1	91	74	142.1	1	2	2	1	2	42	2
51648967	49	1	78	1.71	26.6749	2	2	2	2	2	1	2	2	2	3	2	2	158	192	2	76.5	3	2	4	1	1	1	1	4	5	151	74	25	25	16	24	7	16	2	99	75	76.5	2	2	2	2	2	42	2
2414568	55	1	65	1.74	21.4692	3	2	1	1	2	1	2	2	2	3	2	2	103	91	3.2	83.4	2	2	1	3	1	1	1	1	5	128	77	18	18	10	72	21	10	2	94	84	123	1	2	2	2	2	42	2
51668326	51	1	70	1.7	24.2215	3	1	2	2	2	2	2	2	2	3	2	2	130	199	2.4	77.9	3	1	1	1	1	2	1	4	5	121	74	25	25	7	72	41	6	2	93	107	78	2	2	2	2	2	42	2
51607946	41	1	85	1.75	27.7551	3	1	2	2	2	1	2	2	2	3	2	2	156	205	3.6	70.6	1	2	4	1	2	2	4	4	6	170	78	31	31	16	84	21	15	2	80	75	84.7	2	2	2	2	2	42
51592874	45	1	68	1.76	21.9525	3	2	2	2	1	1	1	2	2	1	1	2	132	178	1.4	80.5	1	2	4	3	2	1	4	5	7	132	63	25	25	25	72	11	16	2	82.1	59.4	201.5	1	1	2	1	1	42	2
51608559	47	1	72	1.72	24.3375	3	1	2	2	2	2	1	2	2	3	2	2	131	146	2.7	63.6	3	2	2	1	1	1	1	5	5	182	108	21	21	19	96	24	19	2	92.1	91	91	2	2	2	2	2	42	2
51548766	49	1	85	1.8	26.2346	4	1	1	1	1	1	2	1	2	1	2	2	146	166	3.7	71	2	2	4	1	1	1	4	5	8	248	127	44	44	11	120	51	11	1	61.1	21.4	356.5	1	1	2	1	1	0	1
51615924	58	1	64	1.7	22.1453	2	2	1	1	2	1	2	1	2	3	2	2	131	208	3.7	81.3	1	2	1	1	2	1	4	5	5	112	58	30	30	21	40	11	13	2	76.2	91	116.6	2	2	2	2	2	42	2
51625862	48	2	68	1.63	25.5937	2	1	2	2	2	1	2	2	2	1	2	2	119	242	1	58.6	3	2	2	1	1	1	1	1	6	203	113	23	23	15	36	11	15	1	79	110	65.2	2	1	2	1	1	42	2
51611430	61	1	80	1.78	25.2493	3	2	2	2	1	1	2	2	2	3	1	2	145	214	1.4	64	3	2	4	3	1	1	1	5	8	200	109	22	22	13	40	9	8	2	71	84	124.5	2	2	2	2	2	42	2
51626395	49	1	75	1.75	24.4898	3	2	2	2	2	1	1	2	2	3	2	2	129	190	1.4	104.2	1	2	2	4	2	1	4	3	7	164	66	20	20	17	120	30	16	1	77	105	101	2	2	2	2	2	42	2
51636947	33	1	100	1.8	30.8642	3	1	1	2	2	1	1	1	2	2	2	2	142	258	0.9	60.3	2	2	1	1	2	1	4	5	7.5	233	119	48	48	11	48	21	10	1	81	134	73.9	2	1	2	1	1	42	2
51641045	59	2	55	1.63	20.7008	3	2	2	1	1	1	1	2	2	1	2	2	122	198	1	42.5	1	2	1	1	2	1	4	5	8	238	90	34	34	8	36	13	8	2	78.2	70	51.5	2	1	2	2	2	42	2
51177083	34	1	75	1.72	25.3515	3	1	1	1	2	1	2	2	2	3	2	2	150	269	1.8	105.1	3	2	1	3	1	1	1	5	7	187	108	30	30	12	24	9	10	2	95	142	122.6	2	2	2	2	2	42	2
51641403	30	1	57.5	1.8	17.7469	2	1	2	2	2	2	1	2	2	3	2	2	145	241	2.1	102.1	3	2	4	1	1	1	1	5	6	185	101	50	50	10	14	7	9	2	82	153	100.4	2	2	2	2	2	42	2
2281602	52	1	105	1.88	29.708	3	2	1	2	2	1	2	1	1	2	2	1	146	89	4.1	177.3	2	2	4	3	2	1	4	5	6	210	103	37	37	20	12	6	10	2	94	87	232.7	1	2	2	2	2	42	2
51363136	33	1	74	1.96	19.2628	2	1	1	2	2	2	2	2	2	3	2	2	162	170	0.9	50.4	3	2	4	1	1	1	1	5	5	147	102	15	15	12	60	50	9	1	82	89	65.4	2	2	2	2	2	42	2
51613074	66	2	75	1.68	26.5731	2	1	2	2	1	1	1	2	2	3	2	2	124	196	1	106	2	2	1	1	2	1	4	5	4.5	133	61	21	21	20	46	10	12	2	88	115	156.4	1	1	2	2	2	42	2
51631709	48	1	75	1.7	25.9516	3	2	1	1	2	1	2	2	2	3	2	2	140	153	2	111.98	2	2	1	1	2	1	4	5	6	198	93	23	23	17	11	6	9	2	97	153	74.6	2	2	2	2	2	42	2
51634018	39	1	100	1.95	26.2985	3	2	2	2	2	1	2	2	2	1	2	2	159	217	3.9	96.9	2	2	1	1	1	1	1	1	7	159	81	20	20	18	48	40	17	1	97	94	101	2	2	2	1	2	42	2
51624433	54	1	76	1.65	27.9155	3	1	1	2	2	1	2	2	2	3	2	2	137	137	1.7	56.1	2	2	4	3	2	1	4	5	7	159	79	20	20	26	24	8	6	2	91	116	128.5	2	2	2	2	2	42	2
51462501	58	2	60	1.5	26.6667	2	1	2	2	2	2	2	2	2	1	1	2	103	269	1.1	94.5	1	2	1	3	2	2	4	5	7	192	112	50	50	14	45	16	9	2	68.2	115	124.5	2	2	2	1	2	42	2
51637908	65	2	60	1.58	24.0346	3	1	2	2	2	1	2	2	2	3	2	2	94	65	4	124.3	2	2	1	3	1	1	1	5	6	167	84	33	33	22	180	131	22	1	65	57	113	2	1	2	2	2	42	2
2169868	50	1	78.5	1.7	27.1626	2	1	1	2	2	1	2	2	2	3	1	2	152	152	2.6	72	1	2	2	1	2	1	4	5	7	159	72	19	19	38	144	89	30	1	81	117	91	2	2	2	2	2	42	2
51584597	58	1	75	1.78	23.6713	2	1	1	2	2	1	2	1	2	2	2	2	128	103	1.2	86.9	1	2	4	1	2	1	4	5	7	291	178	28	28	38	96	41	36	1	91	74	142.1	1	2	2	1	2	42	2
51648967	49	1	78	1.71	26.6749	2	2	2	2	2	1	2	2	2	3	2	2	158	192	2	76.5	3	2	4	1	1	1	1	4	5	151	74	25	25	16	24	7	16	2	99	75	76.5	2	2	2	2	2	42	2
2414568	55	1	65	1.74	21.4692	3	2	1	1	2	1	2	2	2	3	2	2	103	91	3.2	83.4	2	2	1	3	1	1	1	1	5	128	77	18	18	10	72	21	10	2	94	84	123	1	2	2	2	2	42	2
51668326	51	1	70	1.7	24.2215	3	1	2	2	2	2	2	2	2	3	2	2	130	199	2.4	77.9	3	1	1	1	1	2	1	4	5	121	74	25	25	7	72	41	6	2	93	107	78	2	2	2	2	2	42	2
51607946	41	1	85	1.75	27.7551	3	1	2	2	2	1	2	2	2	3	2	2	156	205	3.6	70.6	1	2	4	1	2	2	4	4	6	170	78	31	31	16	84	21	15	2	80	75	84.7	2	2	2	2	2	42
51592874	45	1	68	1.76	21.9525	3	2	2	2	1	1	1	2	2	1	1	2	132	178	1.4	80.5	1	2	4	3	2	1	4	5	7	132	63	25	25	25	72	11	16	2	82.1	59.4	201.5	1	1	2	1	1	42	2
51608559	47	1	72	1.72	24.3375	3	1	2	2	2	2	1	2	2	3	2	2	131	146	2.7	63.6	3	2	2	1	1	1	1	5	5	182	108	21	21	19	96	24	19	2	92.1	91	91	2	2	2	2	2	42	2
51548766	49	1	85	1.8	26.2346	4	1	1	1	1	1	2	1	2	1	2	2	146	166	3.7	71	2	2	4	1	1	1	4	5	8	248	127	44	44	11	120	51	11	1	61.1	21.4	356.5	1	1	2	1	1	0	1
51615924	58	1	64	1.7	22.1453	2	2	1	1	2	1	2	1	2	3	2	2	131	208	3.7	81.3	1	2	1	1	2	1	4	5	5	112	58	30	30	21	40	11	13	2	76.2	91	116.6	2	2	2	2	2	42	2
51625862	48	2	68	1.63	25.5937	2	1	2	2	2	1	2	2	2	1	2	2	119	242	1	58.6	3	2	2	1	1	1	1	1	6	203	113	23	23	15	36	11	15	1	79	110	65.2	2	1	2	1	1	42	2
51611430	61	1	80	1.78	25.2493	3	2	2	2	1	1	2	2	2	3	1	2	145	214	1.4	64	3	2	4	3	1	1	1	5	8	200	109	22	22	13	40	9	8	2	71	84	124.5	2	2	2	2	2	42	2
51626395	49	1	75	1.75	24.4898	3	2	2	2	2	1	1	2	2	3	2	2	129	190	1.4	104.2	1	2	2	4	2	1	4	3	7	164	66	20	20	17	120	30	16	1	77	105	101	2	2	2	2	2	42	2
51636947	33	1	100	1.8	30.8642	3	1	1	2	2	1	1	1	2	2	2	2	142	258	0.9	60.3	2	2	1	1	2	1	4	5	7.5	233	119	48	48	11	48	21	10	1	81	134	73.9	2	1	2	2	1	42	2
51641045	59	2	55	1.63	20.7008	3	2	2	1	1	1	1	2	2	1	2	2	122	198	1	42.5	1	2	1	1	2	1	4	5	8	238	90	34	34	8	36	13	8	2	78.2	70	51.5	2	1	2	2	2	42	2
51177083	34	1	75	1.72	25.3515	3	1	1	1	2	1	2	2	2	3	2	2	150	269	1.8	105.1	3	2	1	3	1	1	1	5	7	187	108	30	30	12	24	9	10	2	95	142	122.6	2	2	2	2	2	42	2
51641403	30	1	57.5	1.8	17.7469	2	1	2	2	2	2	1	2	2	3	2	2	145	241	2.1	102.1	3	2	4	1	1	1	1	5	6	185	101	50	50	10	14	7	9	2	82	153	100.4	2	2	2	2	2	42	2
2281602	52	1	105	1.88	29.708	3	2	1	2	2	1	2	1	1	2	2	1	146	89	4.1	177.3	2	2	4	3	2	1	4	5	6	210	103	37	37	20	12	6	10	2	94	87	232.7	1	2	2	2	2	42	2
51363136	33	1	74	1.96	19.2628	2	1	1	2	2	2	2	2	2	3	2	2	162	170	0.9	50.4	3	2	4	1	1	1	1	5	5	147	102	15	15	12	60	50	9	1	82	89	65.4	2	2	2	1	2	42	2
51613074	66	2	75	1.68	26.5731	2	1	2	2	1	1	1	2	2	3	2	2	124	196	1	106	2	2	1	1	2	1	4	5	4.5	133	61	21	21	20	46	10	12	2	88	115	156.4	1	1	2	2	2	42	2
51631709	48	1	75	1.7	25.9516	3	2	1	1	2	1	2	2	2	3	2	2	140	153	2	111.98	2	2	1	1	2	1	4	5	6	198	93	23	23	17	11	6	9	2	97	153	74.6	2	2	2	2	2	42	2
51634018	39	1	100	1.95	26.2985	3	2	2	2	2	1	2	2	2	1	2	2	159	217	3.9	96.9	2	2	1	1	1	1	1	1	7	159	81	20	20	18	48	40	17	1	97	94	101	2	2	2	1	2	42	2
51624433	54	1	76	1.65	27.9155	3	1	1	2	2	1	2	2	2	3	2	2	137	137	1.7	56.1	2	2	4	3	2	1	4	5	7	159	79	20	20	26	24	8	6	2	91	116	128.5	2	2	2	2	2	42	2
51462501	58	2	60	1.5	26.6667	2	1	2	2	2	2	2	2	2	1	1	2	103	269	1.1	94.5	1	2	1	3	2	2	4	5	7	192	112	50	50	14	45	16	9	2	68.2	115	124.5	2	2	2	1	2	42	2
51637908	65	2	60	1.58	24.0346	3	1	2	2	2	1	2	2	2	3	2	2	94	65	4	124.3	2	2	1	3	1	1	1	5	6	167	84	33	33	22	180	131	22	1	65	57	113	2	1	2	2	2	42	2
2169868	50	1	78.5	1.7	27.1626	2	1	1	2	2	1	2	2	2	3	1	2	152	152	2.6	72	1	2	2	1	2	1	4	5	7	159	72	19	19	38	144	89	30	1	81	117	91	2	2	2	1	2	42	2
51584597	58	1	75	1.78	23.6713	2	1	1	2	2	1	2	1	2	2	2	2	128	103	1.2	86.9	1	2	4	1	2	1	4	5	7	291	178	28	28	38	96	41	36	1	91	74	142.1	1	2	2	2	2	42	2
51648967	49	1	78	1.71	26.6749	2	2	2	2	2	1	2	2	2	3	2	2	158	192	2	76.5	3	2	4	1	1	1	1	4	5	151	74	25	25	16	24	7	16	2	99	75	76.5	2	2	2	2	2	42	2
2414568	55	1	65	1.74	21.4692	3	2	1	1	2	1	2	2	2	3	2	2	103	91	3.2	83.4	2	2	1	3	1	1	1	1	5	128	77	18	18	10	72	21	10	2	94	84	123	1	2	2	2	2	42	2
51668326	51	1	70	1.7	24.2215	3	1	2	2	2	2	2	2	2	3	2	2	130	199	2.4	77.9	3	1	1	1	1	2	1	4	5	121	74	25	25	7	72	41	6	2	93	107	78	2	2	2	2	2	42	2
51607946	41	1	85	1.75	27.7551	3	1	2	2	2	1	2	2	2	3	2	2	156	205	3.6	70.6	1	2	4	1	2	2	4	4	6	170	78	31	31	16	84	21	15	2	80	75	84.7	2	2	2	2	2	36
51592874	45	1	68	1.76	21.9525	3	2	2	2	1	1	1	2	2	1	1	2	132	178	1.4	80.5	1	2	4	3	2	1	4	5	7	132	63	25	25	25	72	11	16	2	82.1	59.4	201.5	1	1	2	1	1	36	2
51608559	47	1	72	1.72	24.3375	3	1	2	2	2	2	1	2	2	3	2	2	131	146	2.7	63.6	3	2	2	1	1	1	1	5	5	182	108	21	21	19	96	24	19	2	92.1	91	91	2	2	2	2	2	36	2
51548766	49	1	85	1.8	26.2346	4	1	1	1	1	1	2	1	2	1	2	2	146	166	3.7	71	2	2	4	1	1	1	4	5	8	248	127	44	44	11	120	51	11	1	61.1	21.4	356.5	1	1	2	1	1	0	1
51615924	58	1	64	1.7	22.1453	2	2	1	1	2	1	2	1	2	3	2	2	131	208	3.7	81.3	1	2	1	1	2	1	4	5	5	112	58	30	30	21	40	11	13	2	76.2	91	116.6	2	2	2	2	2	36	2
51625862	48	2	68	1.63	25.5937	2	1	2	2	2	1	2	2	2	1	2	2	119	242	1	58.6	3	2	2	1	1	1	1	1	6	203	113	23	23	15	36	11	15	1	79	110	65.2	2	1	2	1	1	36	2
51611430	61	1	80	1.78	25.2493	3	2	2	2	1	1	2	2	2	3	1	2	145	214	1.4	64	3	2	4	3	1	1	1	5	8	200	109	22	22	13	40	9	8	2	71	84	124.5	2	2	2	2	2	36	2
51626395	49	1	75	1.75	24.4898	3	2	2	2	2	1	1	2	2	3	2	2	129	190	1.4	104.2	1	2	2	4	2	1	4	3	7	164	66	20	20	17	120	30	16	1	77	105	101	2	2	2	2	2	36	2
51636947	33	1	100	1.8	30.8642	3	1	1	2	2	1	1	1	2	2	2	2	142	258	0.9	60.3	2	2	1	1	2	1	4	5	7.5	233	119	48	48	11	48	21	10	1	81	134	73.9	2	1	2	1	1	36	2
51641045	59	2	55	1.63	20.7008	3	2	2	1	1	1	1	2	2	1	2	2	122	198	1	42.5	1	2	1	1	2	1	4	5	8	238	90	34	34	8	36	13	8	2	78.2	70	51.5	2	1	2	2	2	36	2
51177083	34	1	75	1.72	25.3515	3	1	1	1	2	1	2	2	2	3	2	2	150	269	1.8	105.1	3	2	1	3	1	1	1	5	7	187	108	30	30	12	24	9	10	2	95	142	122.6	2	2	2	2	2	36	2
51641403	30	1	57.5	1.8	17.7469	2	1	2	2	2	2	1	2	2	3	2	2	145	241	2.1	102.1	3	2	4	1	1	1	1	5	6	185	101	50	50	10	14	7	9	2	82	153	100.4	2	2	2	2	2	36	2
2281602	52	1	105	1.88	29.708	3	2	1	2	2	1	2	1	1	2	2	1	146	89	4.1	177.3	2	2	4	3	2	1	4	5	6	210	103	37	37	20	12	6	10	2	94	87	232.7	1	2	2	2	2	36	2
51363136	33	1	74	1.96	19.2628	2	1	1	2	2	2	2	2	2	3	2	2	162	170	0.9	50.4	3	2	4	1	1	1	1	5	5	147	102	15	15	12	60	50	9	1	82	89	65.4	2	2	2	1	2	36	2
51613074	66	2	75	1.68	26.5731	2	1	2	2	1	1	1	2	2	3	2	2	124	196	1	106	2	2	1	1	2	1	4	5	4.5	133	61	21	21	20	46	10	12	2	88	115	156.4	1	1	2	2	2	36	2
51631709	48	1	75	1.7	25.9516	3	2	1	1	2	1	2	2	2	3	2	2	140	153	2	111.98	2	2	1	1	2	1	4	5	6	198	93	23	23	17	11	6	9	2	97	153	74.6	2	2	2	2	2	36	2
51634018	39	1	100	1.95	26.2985	3	2	2	2	2	1	2	2	2	1	2	2	159	217	3.9	96.9	2	2	1	1	1	1	1	1	7	159	81	20	20	18	48	40	17	1	97	94	101	2	2	2	1	2	36	2
51624433	54	1	76	1.65	27.9155	3	1	1	2	2	1	2	2	2	3	2	2	137	137	1.7	56.1	2	2	4	3	2	1	4	5	7	159	79	20	20	26	24	8	6	2	91	116	128.5	2	2	2	2	2	36	2
51462501	58	2	60	1.5	26.6667	2	1	2	2	2	2	2	2	2	1	1	2	103	269	1.1	94.5	1	2	1	3	2	2	4	5	7	192	112	50	50	14	45	16	9	2	68.2	115	124.5	2	2	2	1	2	36	2
51637908	65	2	60	1.58	24.0346	3	1	2	2	2	1	2	2	2	3	2	2	94	65	4	124.3	2	2	1	3	1	1	1	5	6	167	84	33	33	22	180	131	22	1	65	57	113	2	1	2	2	2	36	2
2169868	50	1	78.5	1.7	27.1626	2	1	1	2	2	1	2	2	2	3	1	2	152	152	2.6	72	1	2	2	1	2	1	4	5	7	159	72	19	19	38	144	89	30	1	81	117	91	2	2	2	2	2	36	2
51584597	58	1	75	1.78	23.6713	2	1	1	2	2	1	2	1	2	2	2	2	128	103	1.2	86.9	1	2	4	1	2	1	4	5	7	291	178	28	28	38	96	41	36	1	91	74	142.1	1	2	2	1	2	36	2
51648967	49	1	78	1.71	26.6749	2	2	2	2	2	1	2	2	2	3	2	2	158	192	2	76.5	3	2	4	1	1	1	1	4	5	151	74	25	25	16	24	7	16	2	99	75	76.5	2	2	2	2	2	36	2
2414568	55	1	65	1.74	21.4692	3	2	1	1	2	1	2	2	2	3	2	2	103	91	3.2	83.4	2	2	1	3	1	1	1	1	5	128	77	18	18	10	72	21	10	2	94	84	123	1	2	2	2	2	36	2
51668326	51	1	70	1.7	24.2215	3	1	2	2	2	2	2	2	2	3	2	2	130	199	2.4	77.9	3	1	1	1	1	2	1	4	5	121	74	25	25	7	72	41	6	2	93	107	78	2	2	2	2	2	36	2
51607946	41	1	85	1.75	27.7551	3	1	2	2	2	1	2	2	2	3	2	2	156	205	3.6	70.6	1	2	4	1	2	2	4	4	6	170	78	31	31	16	84	21	15	2	80	75	84.7	2	2	2	2	2	36
51592874	45	1	68	1.76	21.9525	3	2	2	2	1	1	1	2	2	1	1	2	132	178	1.4	80.5	1	2	4	3	2	1	4	5	7	132	63	25	25	25	72	11	16	2	82.1	59.4	201.5	1	1	2	1	1	36	2
51608559	47	1	72	1.72	24.3375	3	1	2	2	2	2	1	2	2	3	2	2	131	146	2.7	63.6	3	2	2	1	1	1	1	5	5	182	108	21	21	19	96	24	19	2	92.1	91	91	2	2	2	2	2	36	2
51548766	49	1	85	1.8	26.2346	4	1	1	1	1	1	2	1	2	1	2	2	146	166	3.7	71	2	2	4	1	1	1	4	5	8	248	127	44	44	11	120	51	11	1	61.1	21.4	356.5	1	1	2	1	1	0	1
51615924	58	1	64	1.7	22.1453	2	2	1	1	2	1	2	1	2	3	2	2	131	208	3.7	81.3	1	2	1	1	2	1	4	5	5	112	58	30	30	21	40	11	13	2	76.2	91	116.6	2	2	2	2	2	36	2
51625862	48	2	68	1.63	25.5937	2	1	2	2	2	1	2	2	2	1	2	2	119	242	1	58.6	3	2	2	1	1	1	1	1	6	203	113	23	23	15	36	11	15	1	79	110	65.2	2	1	2	1	1	36	2
51611430	61	1	80	1.78	25.2493	3	2	2	2	1	1	2	2	2	3	1	2	145	214	1.4	64	3	2	4	3	1	1	1	5	8	200	109	22	22	13	40	9	8	2	71	84	124.5	2	2	2	2	2	36	2
51626395	49	1	75	1.75	24.4898	3	2	2	2	2	1	1	2	2	3	2	2	129	190	1.4	104.2	1	2	2	4	2	1	4	3	7	164	66	20	20	17	120	30	16	1	77	105	101	2	2	2	2	2	36	2
51636947	33	1	100	1.8	30.8642	3	1	1	2	2	1	1	1	2	2	2	2	142	258	0.9	60.3	2	2	1	1	2	1	4	5	7.5	233	119	48	48	11	48	21	10	1	81	134	73.9	2	1	2	1	1	36	2
51641045	59	2	55	1.63	20.7008	3	2	2	1	1	1	1	2	2	1	2	2	122	198	1	42.5	1	2	1	1	2	1	4	5	8	238	90	34	34	8	36	13	8	2	78.2	70	51.5	2	1	2	2	2	36	2
51177083	34	1	75	1.72	25.3515	3	1	1	1	2	1	2	2	2	3	2	2	150	269	1.8	105.1	3	2	1	3	1	1	1	5	7	187	108	30	30	12	24	9	10	2	95	142	122.6	2	2	2	2	2	36	2
51641403	30	1	57.5	1.8	17.7469	2	1	2	2	2	2	1	2	2	3	2	2	145	241	2.1	102.1	3	2	4	1	1	1	1	5	6	185	101	50	50	10	14	7	9	2	82	153	100.4	2	2	2	2	2	36	2
2281602	52	1	105	1.88	29.708	3	2	1	2	2	1	2	1	1	2	2	1	146	89	4.1	177.3	2	2	4	3	2	1	4	5	6	210	103	37	37	20	12	6	10	2	94	87	232.7	1	2	2	2	2	36	2
51363136	33	1	74	1.96	19.2628	2	1	1	2	2	2	2	2	2	3	2	2	162	170	0.9	50.4	3	2	4	1	1	1	1	5	5	147	102	15	15	12	60	50	9	1	82	89	65.4	2	2	2	1	2	36	2
51613074	66	2	75	1.68	26.5731	2	1	2	2	1	1	1	2	2	3	2	2	124	196	1	106	2	2	1	1	2	1	4	5	4.5	133	61	21	21	20	46	10	12	2	88	115	156.4	1	1	2	2	2	36	2
51631709	48	1	75	1.7	25.9516	3	2	1	1	2	1	2	2	2	3	2	2	140	153	2	111.98	2	2	1	1	2	1	4	5	6	198	93	23	23	17	11	6	9	2	97	153	74.6	2	2	2	2	2	36	2
51634018	39	1	100	1.95	26.2985	3	2	2	2	2	1	2	2	2	1	2	2	159	217	3.9	96.9	2	2	1	1	1	1	1	1	7	159	81	20	20	18	48	40	17	1	97	94	101	2	2	2	1	2	36	2
51624433	54	1	76	1.65	27.9155	3	1	1	2	2	1	2	2	2	3	2	2	137	137	1.7	56.1	2	2	4	3	2	1	4	5	7	159	79	20	20	26	24	8	6	2	91	116	128.5	2	2	2	2	2	36	2
51462501	58	2	60	1.5	26.6667	2	1	2	2	2	2	2	2	2	1	1	2	103	269	1.1	94.5	1	2	1	3	2	2	4	5	7	192	112	50	50	14	45	16	9	2	68.2	115	124.5	2	2	2	1	2	36	2
51637908	65	2	60	1.58	24.0346	3	1	2	2	2	1	2	2	2	3	2	2	94	65	4	124.3	2	2	1	3	1	1	1	5	6	167	84	33	33	22	180	131	22	1	65	57	113	2	1	2	2	2	36	2
2169868	50	1	78.5	1.7	27.1626	2	1	1	2	2	1	2	2	2	3	1	2	152	152	2.6	72	1	2	2	1	2	1	4	5	7	159	72	19	19	38	144	89	30	1	81	117	91	2	2	2	2	2	36	2
51584597	58	1	75	1.78	23.6713	2	1	1	2	2	1	2	1	2	2	2	2	128	103	1.2	86.9	1	2	4	1	2	1	4	5	7	291	178	28	28	38	96	41	36	1	91	74	142.1	1	2	2	1	2	36	2
51648967	49	1	78	1.71	26.6749	2	2	2	2	2	1	2	2	2	3	2	2	158	192	2	76.5	3	2	4	1	1	1	1	4	5	151	74	25	25	16	24	7	16	2	99	75	76.5	2	2	2	2	2	36	2
2414568	55	1	65	1.74	21.4692	3	2	1	1	2	1	2	2	2	3	2	2	103	91	3.2	83.4	2	2	1	3	1	1	1	1	5	128	77	18	18	10	72	21	10	2	94	84	123	1	2	2	2	2	36	2
51668326	51	1	70	1.7	24.2215	3	1	2	2	2	2	2	2	2	3	2	2	130	199	2.4	77.9	3	1	1	1	1	2	1	4	5	121	74	25	25	7	72	41	6	2	93	107	78	2	2	2	2	2	36	2
51607946	41	1	85	1.75	27.7551	3	1	2	2	2	1	2	2	2	3	2	2	156	205	3.6	70.6	1	2	4	1	2	2	4	4	6	170	78	31	31	16	84	21	15	2	80	75	84.7	2	2	2	2	2	36
51592874	45	1	68	1.76	21.9525	3	2	2	2	1	1	1	2	2	1	1	2	132	178	1.4	80.5	1	2	4	3	2	1	4	5	7	132	63	25	25	25	72	11	16	2	82.1	59.4	201.5	1	1	2	2	1	36	2
51608559	47	1	72	1.72	24.3375	3	1	2	2	2	2	1	2	2	3	2	2	131	146	2.7	63.6	3	2	2	1	1	1	1	5	5	182	108	21	21	19	96	24	19	2	92.1	91	91	2	2	2	2	2	36	2
51548766	49	1	85	1.8	26.2346	4	1	1	1	1	1	2	1	2	1	2	2	146	166	3.7	71	2	2	4	1	1	1	4	5	8	248	127	44	44	11	120	51	11	1	61.1	21.4	356.5	1	1	2	1	1	0	1
51615924	58	1	64	1.7	22.1453	2	2	1	1	2	1	2	1	2	3	2	2	131	208	3.7	81.3	1	2	1	1	2	1	4	5	5	112	58	30	30	21	40	11	13	2	76.2	91	116.6	2	2	2	2	2	36	2
51625862	48	2	68	1.63	25.5937	2	1	2	2	2	1	2	2	2	1	2	2	119	242	1	58.6	3	2	2	1	1	1	1	1	6	203	113	23	23	15	36	11	15	1	79	110	65.2	2	1	2	1	1	36	2
51611430	61	1	80	1.78	25.2493	3	2	2	2	1	1	2	2	2	3	1	2	145	214	1.4	64	3	2	4	3	1	1	1	5	8	200	109	22	22	13	40	9	8	2	71	84	124.5	2	2	2	2	2	36	2
51626395	49	1	75	1.75	24.4898	3	2	2	2	2	1	1	2	2	3	2	2	129	190	1.4	104.2	1	2	2	4	2	1	4	3	7	164	66	20	20	17	120	30	16	1	77	105	101	2	2	2	2	2	36	2
51636947	33	1	100	1.8	30.8642	3	1	1	2	2	1	1	1	2	2	2	2	142	258	0.9	60.3	2	2	1	1	2	1	4	5	7.5	233	119	48	48	11	48	21	10	1	81	134	73.9	2	1	2	1	1	36	2
51641045	59	2	55	1.63	20.7008	3	2	2	1	1	1	1	2	2	1	2	2	122	198	1	42.5	1	2	1	1	2	1	4	5	8	238	90	34	34	8	36	13	8	2	78.2	70	51.5	2	1	2	2	2	36	2
51177083	34	1	75	1.72	25.3515	3	1	1	1	2	1	2	2	2	3	2	2	150	269	1.8	105.1	3	2	1	3	1	1	1	5	7	187	108	30	30	12	24	9	10	2	95	142	122.6	2	2	2	2	2	36	2
51641403	30	1	57.5	1.8	17.7469	2	1	2	2	2	2	1	2	2	3	2	2	145	241	2.1	102.1	3	2	4	1	1	1	1	5	6	185	101	50	50	10	14	7	9	2	82	153	100.4	2	2	2	2	2	36	2
2281602	52	1	105	1.88	29.708	3	2	1	2	2	1	2	1	1	2	2	1	146	89	4.1	177.3	2	2	4	3	2	1	4	5	6	210	103	37	37	20	12	6	10	2	94	87	232.7	1	2	2	2	2	36	2
51363136	33	1	74	1.96	19.2628	2	1	1	2	2	2	2	2	2	3	2	2	162	170	0.9	50.4	3	2	4	1	1	1	1	5	5	147	102	15	15	12	60	50	9	1	82	89	65.4	2	2	2	1	2	36	2
51613074	66	2	75	1.68	26.5731	2	1	2	2	1	1	1	2	2	3	2	2	124	196	1	106	2	2	1	1	2	1	4	5	4.5	133	61	21	21	20	46	10	12	2	88	115	156.4	1	1	2	2	2	36	2
51631709	48	1	75	1.7	25.9516	3	2	1	1	2	1	2	2	2	3	2	2	140	153	2	111.98	2	2	1	1	2	1	4	5	6	198	93	23	23	17	11	6	9	2	97	153	74.6	2	2	2	2	2	36	2
51634018	39	1	100	1.95	26.2985	3	2	2	2	2	1	2	2	2	1	2	2	159	217	3.9	96.9	2	2	1	1	1	1	1	1	7	159	81	20	20	18	48	40	17	1	97	94	101	2	2	2	2	2	36	2
51624433	54	1	76	1.65	27.9155	3	1	1	2	2	1	2	2	2	3	2	2	137	137	1.7	56.1	2	2	4	3	2	1	4	5	7	159	79	20	20	26	24	8	6	2	91	116	128.5	2	2	2	2	2	36	2
51462501	58	2	60	1.5	26.6667	2	1	2	2	2	2	2	2	2	1	1	2	103	269	1.1	94.5	1	2	1	3	2	2	4	5	7	192	112	50	50	14	45	16	9	2	68.2	115	124.5	2	2	2	1	2	36	2
51637908	65	2	60	1.58	24.0346	3	1	2	2	2	1	2	2	2	3	2	2	94	65	4	124.3	2	2	1	3	1	1	1	5	6	167	84	33	33	22	180	131	22	1	65	57	113	2	1	2	2	2	36	2
2169868	50	1	78.5	1.7	27.1626	2	1	1	2	2	1	2	2	2	3	1	2	152	152	2.6	72	1	2	2	1	2	1	4	5	7	159	72	19	19	38	144	89	30	1	81	117	91	2	2	2	1	2	36	2
51584597	58	1	75	1.78	23.6713	2	1	1	2	2	1	2	1	2	2	2	2	128	103	1.2	86.9	1	2	4	1	2	1	4	5	7	291	178	28	28	38	96	41	36	1	91	74	142.1	1	2	2	2	2	36	2
51648967	49	1	78	1.71	26.6749	2	2	2	2	2	1	2	2	2	3	2	2	158	192	2	76.5	3	2	4	1	1	1	1	4	5	151	74	25	25	16	24	7	16	2	99	75	76.5	2	2	2	2	2	36	2
2414568	55	1	65	1.74	21.4692	3	2	1	1	2	1	2	2	2	3	2	2	103	91	3.2	83.4	2	2	1	3	1	1	1	1	5	128	77	18	18	10	72	21	10	2	94	84	123	1	2	2	2	2	36	2
51668326	51	1	70	1.7	24.2215	3	1	2	2	2	2	2	2	2	3	2	2	130	199	2.4	77.9	3	1	1	1	1	2	1	4	5	121	74	25	25	7	72	41	6	2	93	107	78	2	2	2	2	2	36	2
51607946	41	1	85	1.75	27.7551	3	1	2	2	2	1	2	2	2	3	2	2	156	205	3.6	70.6	1	2	4	1	2	2	4	4	6	170	78	31	31	16	84	21	15	2	80	75	84.7	2	2	2	2	2	36
51592874	45	1	68	1.76	21.9525	3	2	2	2	1	1	1	2	2	1	1	2	132	178	1.4	80.5	1	2	4	3	2	1	4	5	7	132	63	25	25	25	72	11	16	2	82.1	59.4	201.5	1	1	2	1	1	36	2
51608559	47	1	72	1.72	24.3375	3	1	2	2	2	2	1	2	2	3	2	2	131	146	2.7	63.6	3	2	2	1	1	1	1	5	5	182	108	21	21	19	96	24	19	2	92.1	91	91	2	2	2	2	2	36	2
51548766	49	1	85	1.8	26.2346	4	1	1	1	1	1	2	1	2	1	2	2	146	166	3.7	71	2	2	4	1	1	1	4	5	8	248	127	44	44	11	120	51	11	1	61.1	21.4	356.5	1	1	2	1	1	0	1
51615924	58	1	64	1.7	22.1453	2	2	1	1	2	1	2	1	2	3	2	2	131	208	3.7	81.3	1	2	1	1	2	1	4	5	5	112	58	30	30	21	40	11	13	2	76.2	91	116.6	2	2	2	2	2	36	2
51625862	48	2	68	1.63	25.5937	2	1	2	2	2	1	2	2	2	1	2	2	119	242	1	58.6	3	2	2	1	1	1	1	1	6	203	113	23	23	15	36	11	15	1	79	110	65.2	2	1	2	1	1	36	2
51611430	61	1	80	1.78	25.2493	3	2	2	2	1	1	2	2	2	3	1	2	145	214	1.4	64	3	2	4	3	1	1	1	5	8	200	109	22	22	13	40	9	8	2	71	84	124.5	2	2	2	2	2	36	2
51626395	49	1	75	1.75	24.4898	3	2	2	2	2	1	1	2	2	3	2	2	129	190	1.4	104.2	1	2	2	4	2	1	4	3	7	164	66	20	20	17	120	30	16	1	77	105	101	2	2	2	2	2	36	2
51636947	33	1	100	1.8	30.8642	3	1	1	2	2	1	1	1	2	2	2	2	142	258	0.9	60.3	2	2	1	1	2	1	4	5	7.5	233	119	48	48	11	48	21	10	1	81	134	73.9	2	1	2	1	1	36	2
51641045	59	2	55	1.63	20.7008	3	2	2	1	1	1	1	2	2	1	2	2	122	198	1	42.5	1	2	1	1	2	1	4	5	8	238	90	34	34	8	36	13	8	2	78.2	70	51.5	2	1	2	2	2	36	2
51177083	34	1	75	1.72	25.3515	3	1	1	1	2	1	2	2	2	3	2	2	150	269	1.8	105.1	3	2	1	3	1	1	1	5	7	187	108	30	30	12	24	9	10	2	95	142	122.6	2	2	2	2	2	36	2
51641403	30	1	57.5	1.8	17.7469	2	1	2	2	2	2	1	2	2	3	2	2	145	241	2.1	102.1	3	2	4	1	1	1	1	5	6	185	101	50	50	10	14	7	9	2	82	153	100.4	2	2	2	2	2	36	2
2281602	52	1	105	1.88	29.708	3	2	1	2	2	1	2	1	1	2	2	1	146	89	4.1	177.3	2	2	4	3	2	1	4	5	6	210	103	37	37	20	12	6	10	2	94	87	232.7	1	2	2	2	2	36	2
51363136	33	1	74	1.96	19.2628	2	1	1	2	2	2	2	2	2	3	2	2	162	170	0.9	50.4	3	2	4	1	1	1	1	5	5	147	102	15	15	12	60	50	9	1	82	89	65.4	2	2	2	2	2	36	2
51613074	66	2	75	1.68	26.5731	2	1	2	2	1	1	1	2	2	3	2	2	124	196	1	106	2	2	1	1	2	1	4	5	4.5	133	61	21	21	20	46	10	12	2	88	115	156.4	1	1	2	2	2	36	2
51631709	48	1	75	1.7	25.9516	3	2	1	1	2	1	2	2	2	3	2	2	140	153	2	111.98	2	2	1	1	2	1	4	5	6	198	93	23	23	17	11	6	9	2	97	153	74.6	2	2	2	2	2	36	2
51634018	39	1	100	1.95	26.2985	3	2	2	2	2	1	2	2	2	1	2	2	159	217	3.9	96.9	2	2	1	1	1	1	1	1	7	159	81	20	20	18	48	40	17	1	97	94	101	2	2	2	1	2	36	2
51624433	54	1	76	1.65	27.9155	3	1	1	2	2	1	2	2	2	3	2	2	137	137	1.7	56.1	2	2	4	3	2	1	4	5	7	159	79	20	20	26	24	8	6	2	91	116	128.5	2	2	2	2	2	36	2
51462501	58	2	60	1.5	26.6667	2	1	2	2	2	2	2	2	2	1	1	2	103	269	1.1	94.5	1	2	1	3	2	2	4	5	7	192	112	50	50	14	45	16	9	2	68.2	115	124.5	2	2	2	1	2	36	2
51637908	65	2	60	1.58	24.0346	3	1	2	2	2	1	2	2	2	3	2	2	94	65	4	124.3	2	2	1	3	1	1	1	5	6	167	84	33	33	22	180	131	22	1	65	57	113	2	1	2	2	2	36	2
2169868	50	1	78.5	1.7	27.1626	2	1	1	2	2	1	2	2	2	3	1	2	152	152	2.6	72	1	2	2	1	2	1	4	5	7	159	72	19	19	38	144	89	30	1	81	117	91	2	2	2	2	2	36	2
51584597	58	1	75	1.78	23.6713	2	1	1	2	2	1	2	1	2	2	2	2	128	103	1.2	86.9	1	2	4	1	2	1	4	5	7	291	178	28	28	38	96	41	36	1	91	74	142.1	1	2	2	2	2	36	2
51648967	49	1	78	1.71	26.6749	2	2	2	2	2	1	2	2	2	3	2	2	158	192	2	76.5	3	2	4	1	1	1	1	4	5	151	74	25	25	16	24	7	16	2	99	75	76.5	2	2	2	2	2	36	2
2414568	55	1	65	1.74	21.4692	3	2	1	1	2	1	2	2	2	3	2	2	103	91	3.2	83.4	2	2	1	3	1	1	1	1	5	128	77	18	18	10	72	21	10	2	94	84	123	1	2	2	2	2	36	2
51668326	51	1	70	1.7	24.2215	3	1	2	2	2	2	2	2	2	3	2	2	130	199	2.4	77.9	3	1	1	1	1	2	1	4	5	121	74	25	25	7	72	41	6	2	93	107	78	2	2	2	2	2	36	2
51607946	41	1	85	1.75	27.7551	3	1	2	2	2	1	2	2	2	3	2	2	156	205	3.6	70.6	1	2	4	1	2	2	4	4	6	170	78	31	31	16	84	21	15	2	80	75	84.7	2	2	2	2	2	36
51592874	45	1	68	1.76	21.9525	3	2	2	2	1	1	1	2	2	1	1	2	132	178	1.4	80.5	1	2	4	3	2	1	4	5	7	132	63	25	25	25	72	11	16	2	82.1	59.4	201.5	1	1	2	1	1	36	2
51608559	47	1	72	1.72	24.3375	3	1	2	2	2	2	1	2	2	3	2	2	131	146	2.7	63.6	3	2	2	1	1	1	1	5	5	182	108	21	21	19	96	24	19	2	92.1	91	91	2	2	2	2	2	36	2
51548766	49	1	85	1.8	26.2346	4	1	1	1	1	1	2	1	2	1	2	2	146	166	3.7	71	2	2	4	1	1	1	4	5	8	248	127	44	44	11	120	51	11	1	61.1	21.4	356.5	1	1	2	1	1	0	1
51615924	58	1	64	1.7	22.1453	2	2	1	1	2	1	2	1	2	3	2	2	131	208	3.7	81.3	1	2	1	1	2	1	4	5	5	112	58	30	30	21	40	11	13	2	76.2	91	116.6	2	2	2	2	2	36	2
51625862	48	2	68	1.63	25.5937	2	1	2	2	2	1	2	2	2	1	2	2	119	242	1	58.6	3	2	2	1	1	1	1	1	6	203	113	23	23	15	36	11	15	1	79	110	65.2	2	1	2	1	1	36	2
51611430	61	1	80	1.78	25.2493	3	2	2	2	1	1	2	2	2	3	1	2	145	214	1.4	64	3	2	4	3	1	1	1	5	8	200	109	22	22	13	40	9	8	2	71	84	124.5	2	2	2	2	2	36	2
51626395	49	1	75	1.75	24.4898	3	2	2	2	2	1	1	2	2	3	2	2	129	190	1.4	104.2	1	2	2	4	2	1	4	3	7	164	66	20	20	17	120	30	16	1	77	105	101	2	2	2	2	2	36	2
51636947	33	1	100	1.8	30.8642	3	1	1	2	2	1	1	1	2	2	2	2	142	258	0.9	60.3	2	2	1	1	2	1	4	5	7.5	233	119	48	48	11	48	21	10	1	81	134	73.9	2	1	2	1	1	36	2
51641045	59	2	55	1.63	20.7008	3	2	2	1	1	1	1	2	2	1	2	2	122	198	1	42.5	1	2	1	1	2	1	4	5	8	238	90	34	34	8	36	13	8	2	78.2	70	51.5	2	1	2	2	2	36	2
51177083	34	1	75	1.72	25.3515	3	1	1	1	2	1	2	2	2	3	2	2	150	269	1.8	105.1	3	2	1	3	1	1	1	5	7	187	108	30	30	12	24	9	10	2	95	142	122.6	2	2	2	2	2	36	2
51641403	30	1	57.5	1.8	17.7469	2	1	2	2	2	2	1	2	2	3	2	2	145	241	2.1	102.1	3	2	4	1	1	1	1	5	6	185	101	50	50	10	14	7	9	2	82	153	100.4	2	2	2	2	2	36	2
2281602	52	1	105	1.88	29.708	3	2	1	2	2	1	2	1	1	2	2	1	146	89	4.1	177.3	2	2	4	3	2	1	4	5	6	210	103	37	37	20	12	6	10	2	94	87	232.7	1	2	2	2	2	36	2
51363136	33	1	74	1.96	19.2628	2	1	1	2	2	2	2	2	2	3	2	2	162	170	0.9	50.4	3	2	4	1	1	1	1	5	5	147	102	15	15	12	60	50	9	1	82	89	65.4	2	2	2	1	2	36	2
51613074	66	2	75	1.68	26.5731	2	1	2	2	1	1	1	2	2	3	2	2	124	196	1	106	2	2	1	1	2	1	4	5	4.5	133	61	21	21	20	46	10	12	2	88	115	156.4	1	1	2	2	2	36	2
51631709	48	1	75	1.7	25.9516	3	2	1	1	2	1	2	2	2	3	2	2	140	153	2	111.98	2	2	1	1	2	1	4	5	6	198	93	23	23	17	11	6	9	2	97	153	74.6	2	2	2	2	2	36	2
51634018	39	1	100	1.95	26.2985	3	2	2	2	2	1	2	2	2	1	2	2	159	217	3.9	96.9	2	2	1	1	1	1	1	1	7	159	81	20	20	18	48	40	17	1	97	94	101	2	2	2	1	2	36	2
51624433	54	1	76	1.65	27.9155	3	1	1	2	2	1	2	2	2	3	2	2	137	137	1.7	56.1	2	2	4	3	2	1	4	5	7	159	79	20	20	26	24	8	6	2	91	116	128.5	2	2	2	2	2	36	2
51462501	58	2	60	1.5	26.6667	2	1	2	2	2	2	2	2	2	1	1	2	103	269	1.1	94.5	1	2	1	3	2	2	4	5	7	192	112	50	50	14	45	16	9	2	68.2	115	124.5	2	2	2	2	2	36	2
51637908	65	2	60	1.58	24.0346	3	1	2	2	2	1	2	2	2	3	2	2	94	65	4	124.3	2	2	1	3	1	1	1	5	6	167	84	33	33	22	180	131	22	1	65	57	113	2	1	2	2	2	36	2
2169868	50	1	78.5	1.7	27.1626	2	1	1	2	2	1	2	2	2	3	1	2	152	152	2.6	72	1	2	2	1	2	1	4	5	7	159	72	19	19	38	144	89	30	1	81	117	91	2	2	2	1	2	36	2
51584597	58	1	75	1.78	23.6713	2	1	1	2	2	1	2	1	2	2	2	2	128	103	1.2	86.9	1	2	4	1	2	1	4	5	7	291	178	28	28	38	96	41	36	1	91	74	142.1	1	2	2	1	2	36	2
51648967	49	1	78	1.71	26.6749	2	2	2	2	2	1	2	2	2	3	2	2	158	192	2	76.5	3	2	4	1	1	1	1	4	5	151	74	25	25	16	24	7	16	2	99	75	76.5	2	2	2	2	2	36	2
2414568	55	1	65	1.74	21.4692	3	2	1	1	2	1	2	2	2	3	2	2	103	91	3.2	83.4	2	2	1	3	1	1	1	1	5	128	77	18	18	10	72	21	10	2	94	84	123	1	2	2	2	2	36	2
51668326	51	1	70	1.7	24.2215	3	1	2	2	2	2	2	2	2	3	2	2	130	199	2.4	77.9	3	1	1	1	1	2	1	4	5	121	74	25	25	7	72	41	6	2	93	107	78	2	2	2	2	2	36	2
51607946	41	1	85	1.75	27.7551	3	1	2	2	2	1	2	2	2	3	2	2	156	205	3.6	70.6	1	2	4	1	2	2	4	4	6	170	78	31	31	16	84	21	15	2	80	75	84.7	2	2	2	2	2	36
51592874	45	1	68	1.76	21.9525	3	2	2	2	1	1	1	2	2	1	1	2	132	178	1.4	80.5	1	2	4	3	2	1	4	5	7	132	63	25	25	25	72	11	16	2	82.1	59.4	201.5	1	1	2	1	1	36	2
51608559	47	1	72	1.72	24.3375	3	1	2	2	2	2	1	2	2	3	2	2	131	146	2.7	63.6	3	2	2	1	1	1	1	5	5	182	108	21	21	19	96	24	19	2	92.1	91	91	2	2	2	2	2	36	2
51548766	49	1	85	1.8	26.2346	4	1	1	1	1	1	2	1	2	1	2	2	146	166	3.7	71	2	2	4	1	1	1	4	5	8	248	127	44	44	11	120	51	11	1	61.1	21.4	356.5	1	1	2	1	1	0	1
51615924	58	1	64	1.7	22.1453	2	2	1	1	2	1	2	1	2	3	2	2	131	208	3.7	81.3	1	2	1	1	2	1	4	5	5	112	58	30	30	21	40	11	13	2	76.2	91	116.6	2	2	2	2	2	36	2
51625862	48	2	68	1.63	25.5937	2	1	2	2	2	1	2	2	2	1	2	2	119	242	1	58.6	3	2	2	1	1	1	1	1	6	203	113	23	23	15	36	11	15	1	79	110	65.2	2	1	2	1	1	36	2
51611430	61	1	80	1.78	25.2493	3	2	2	2	1	1	2	2	2	3	1	2	145	214	1.4	64	3	2	4	3	1	1	1	5	8	200	109	22	22	13	40	9	8	2	71	84	124.5	2	2	2	2	2	36	2
51626395	49	1	75	1.75	24.4898	3	2	2	2	2	1	1	2	2	3	2	2	129	190	1.4	104.2	1	2	2	4	2	1	4	3	7	164	66	20	20	17	120	30	16	1	77	105	101	2	2	2	2	2	36	2
51636947	33	1	100	1.8	30.8642	3	1	1	2	2	1	1	1	2	2	2	2	142	258	0.9	60.3	2	2	1	1	2	1	4	5	7.5	233	119	48	48	11	48	21	10	1	81	134	73.9	2	1	2	1	1	36	2
51641045	59	2	55	1.63	20.7008	3	2	2	1	1	1	1	2	2	1	2	2	122	198	1	42.5	1	2	1	1	2	1	4	5	8	238	90	34	34	8	36	13	8	2	78.2	70	51.5	2	1	2	2	2	36	2
51177083	34	1	75	1.72	25.3515	3	1	1	1	2	1	2	2	2	3	2	2	150	269	1.8	105.1	3	2	1	3	1	1	1	5	7	187	108	30	30	12	24	9	10	2	95	142	122.6	2	2	2	2	2	36	2
51641403	30	1	57.5	1.8	17.7469	2	1	2	2	2	2	1	2	2	3	2	2	145	241	2.1	102.1	3	2	4	1	1	1	1	5	6	185	101	50	50	10	14	7	9	2	82	153	100.4	2	2	2	2	2	36	2
2281602	52	1	105	1.88	29.708	3	2	1	2	2	1	2	1	1	2	2	1	146	89	4.1	177.3	2	2	4	3	2	1	4	5	6	210	103	37	37	20	12	6	10	2	94	87	232.7	1	2	2	2	2	36	2
51363136	33	1	74	1.96	19.2628	2	1	1	2	2	2	2	2	2	3	2	2	162	170	0.9	50.4	3	2	4	1	1	1	1	5	5	147	102	15	15	12	60	50	9	1	82	89	65.4	2	2	2	1	2	36	2
51613074	66	2	75	1.68	26.5731	2	1	2	2	1	1	1	2	2	3	2	2	124	196	1	106	2	2	1	1	2	1	4	5	4.5	133	61	21	21	20	46	10	12	2	88	115	156.4	1	1	2	2	2	36	2
51631709	48	1	75	1.7	25.9516	3	2	1	1	2	1	2	2	2	3	2	2	140	153	2	111.98	2	2	1	1	2	1	4	5	6	198	93	23	23	17	11	6	9	2	97	153	74.6	2	2	2	2	2	36	2
51634018	39	1	100	1.95	26.2985	3	2	2	2	2	1	2	2	2	1	2	2	159	217	3.9	96.9	2	2	1	1	1	1	1	1	7	159	81	20	20	18	48	40	17	1	97	94	101	2	2	2	1	2	36	2
51624433	54	1	76	1.65	27.9155	3	1	1	2	2	1	2	2	2	3	2	2	137	137	1.7	56.1	2	2	4	3	2	1	4	5	7	159	79	20	20	26	24	8	6	2	91	116	128.5	2	2	2	2	2	36	2
51462501	58	2	60	1.5	26.6667	2	1	2	2	2	2	2	2	2	1	1	2	103	269	1.1	94.5	1	2	1	3	2	2	4	5	7	192	112	50	50	14	45	16	9	2	68.2	115	124.5	2	2	2	1	2	36	2
51637908	65	2	60	1.58	24.0346	3	1	2	2	2	1	2	2	2	3	2	2	94	65	4	124.3	2	2	1	3	1	1	1	5	6	167	84	33	33	22	180	131	22	1	65	57	113	2	1	2	2	2	36	2
2169868	50	1	78.5	1.7	27.1626	2	1	1	2	2	1	2	2	2	3	1	2	152	152	2.6	72	1	2	2	1	2	1	4	5	7	159	72	19	19	38	144	89	30	1	81	117	91	2	2	2	1	2	36	2
51584597	58	1	75	1.78	23.6713	2	1	1	2	2	1	2	1	2	2	2	2	128	103	1.2	86.9	1	2	4	1	2	1	4	5	7	291	178	28	28	38	96	41	36	1	91	74	142.1	1	2	2	2	2	36	2
51648967	49	1	78	1.71	26.6749	2	2	2	2	2	1	2	2	2	3	2	2	158	192	2	76.5	3	2	4	1	1	1	1	4	5	151	74	25	25	16	24	7	16	2	99	75	76.5	2	2	2	2	2	36	2
2414568	55	1	65	1.74	21.4692	3	2	1	1	2	1	2	2	2	3	2	2	103	91	3.2	83.4	2	2	1	3	1	1	1	1	5	128	77	18	18	10	72	21	10	2	94	84	123	1	2	2	2	2	36	2
51668326	51	1	70	1.7	24.2215	3	1	2	2	2	2	2	2	2	3	2	2	130	199	2.4	77.9	3	1	1	1	1	2	1	4	5	121	74	25	25	7	72	41	6	2	93	107	78	2	2	2	2	2	36	2
51607946	41	1	85	1.75	27.7551	3	1	2	2	2	1	2	2	2	3	2	2	156	205	3.6	70.6	1	2	4	1	2	2	4	4	6	170	78	31	31	16	84	21	15	2	80	75	84.7	2	2	2	2	2	36
51592874	45	1	68	1.76	21.9525	3	2	2	2	1	1	1	2	2	1	1	2	132	178	1.4	80.5	1	2	4	3	2	1	4	5	7	132	63	25	25	25	72	11	16	2	82.1	59.4	201.5	1	1	2	1	1	36	2
51608559	47	1	72	1.72	24.3375	3	1	2	2	2	2	1	2	2	3	2	2	131	146	2.7	63.6	3	2	2	1	1	1	1	5	5	182	108	21	21	19	96	24	19	2	92.1	91	91	2	2	2	2	2	36	2
51548766	49	1	85	1.8	26.2346	4	1	1	1	1	1	2	1	2	1	2	2	146	166	3.7	71	2	2	4	1	1	1	4	5	8	248	127	44	44	11	120	51	11	1	61.1	21.4	356.5	1	1	2	1	1	0	1
51615924	58	1	64	1.7	22.1453	2	2	1	1	2	1	2	1	2	3	2	2	131	208	3.7	81.3	1	2	1	1	2	1	4	5	5	112	58	30	30	21	40	11	13	2	76.2	91	116.6	2	2	2	2	2	36	2
51625862	48	2	68	1.63	25.5937	2	1	2	2	2	1	2	2	2	1	2	2	119	242	1	58.6	3	2	2	1	1	1	1	1	6	203	113	23	23	15	36	11	15	1	79	110	65.2	2	1	2	1	1	36	2
51611430	61	1	80	1.78	25.2493	3	2	2	2	1	1	2	2	2	3	1	2	145	214	1.4	64	3	2	4	3	1	1	1	5	8	200	109	22	22	13	40	9	8	2	71	84	124.5	2	2	2	2	2	36	2
51626395	49	1	75	1.75	24.4898	3	2	2	2	2	1	1	2	2	3	2	2	129	190	1.4	104.2	1	2	2	4	2	1	4	3	7	164	66	20	20	17	120	30	16	1	77	105	101	2	2	2	2	2	36	2
51636947	33	1	100	1.8	30.8642	3	1	1	2	2	1	1	1	2	2	2	2	142	258	0.9	60.3	2	2	1	1	2	1	4	5	7.5	233	119	48	48	11	48	21	10	1	81	134	73.9	2	1	2	1	1	36	2
51641045	59	2	55	1.63	20.7008	3	2	2	1	1	1	1	2	2	1	2	2	122	198	1	42.5	1	2	1	1	2	1	4	5	8	238	90	34	34	8	36	13	8	2	78.2	70	51.5	2	1	2	2	2	36	2
51177083	34	1	75	1.72	25.3515	3	1	1	1	2	1	2	2	2	3	2	2	150	269	1.8	105.1	3	2	1	3	1	1	1	5	7	187	108	30	30	12	24	9	10	2	95	142	122.6	2	2	2	2	2	36	2
51641403	30	1	57.5	1.8	17.7469	2	1	2	2	2	2	1	2	2	3	2	2	145	241	2.1	102.1	3	2	4	1	1	1	1	5	6	185	101	50	50	10	14	7	9	2	82	153	100.4	2	2	2	2	2	36	2
2281602	52	1	105	1.88	29.708	3	2	1	2	2	1	2	1	1	2	2	1	146	89	4.1	177.3	2	2	4	3	2	1	4	5	6	210	103	37	37	20	12	6	10	2	94	87	232.7	1	2	2	2	2	36	2
51363136	33	1	74	1.96	19.2628	2	1	1	2	2	2	2	2	2	3	2	2	162	170	0.9	50.4	3	2	4	1	1	1	1	5	5	147	102	15	15	12	60	50	9	1	82	89	65.4	2	2	2	1	2	36	2
51613074	66	2	75	1.68	26.5731	2	1	2	2	1	1	1	2	2	3	2	2	124	196	1	106	2	2	1	1	2	1	4	5	4.5	133	61	21	21	20	46	10	12	2	88	115	156.4	1	1	2	2	2	36	2
51631709	48	1	75	1.7	25.9516	3	2	1	1	2	1	2	2	2	3	2	2	140	153	2	111.98	2	2	1	1	2	1	4	5	6	198	93	23	23	17	11	6	9	2	97	153	74.6	2	2	2	2	2	36	2
51634018	39	1	100	1.95	26.2985	3	2	2	2	2	1	2	2	2	1	2	2	159	217	3.9	96.9	2	2	1	1	1	1	1	1	7	159	81	20	20	18	48	40	17	1	97	94	101	2	2	2	1	2	36	2
51624433	54	1	76	1.65	27.9155	3	1	1	2	2	1	2	2	2	3	2	2	137	137	1.7	56.1	2	2	4	3	2	1	4	5	7	159	79	20	20	26	24	8	6	2	91	116	128.5	2	2	2	2	2	36	2
51462501	58	2	60	1.5	26.6667	2	1	2	2	2	2	2	2	2	1	1	2	103	269	1.1	94.5	1	2	1	3	2	2	4	5	7	192	112	50	50	14	45	16	9	2	68.2	115	124.5	2	2	2	2	2	36	2
51637908	65	2	60	1.58	24.0346	3	1	2	2	2	1	2	2	2	3	2	2	94	65	4	124.3	2	2	1	3	1	1	1	5	6	167	84	33	33	22	180	131	22	1	65	57	113	2	1	2	2	2	36	2
2169868	50	1	78.5	1.7	27.1626	2	1	1	2	2	1	2	2	2	3	1	2	152	152	2.6	72	1	2	2	1	2	1	4	5	7	159	72	19	19	38	144	89	30	1	81	117	91	2	2	2	2	2	36	2
51584597	58	1	75	1.78	23.6713	2	1	1	2	2	1	2	1	2	2	2	2	128	103	1.2	86.9	1	2	4	1	2	1	4	5	7	291	178	28	28	38	96	41	36	1	91	74	142.1	1	2	2	1	2	36	2
51648967	49	1	78	1.71	26.6749	2	2	2	2	2	1	2	2	2	3	2	2	158	192	2	76.5	3	2	4	1	1	1	1	4	5	151	74	25	25	16	24	7	16	2	99	75	76.5	2	2	2	2	2	36	2
2414568	55	1	65	1.74	21.4692	3	2	1	1	2	1	2	2	2	3	2	2	103	91	3.2	83.4	2	2	1	3	1	1	1	1	5	128	77	18	18	10	72	21	10	2	94	84	123	1	2	2	2	2	36	2
51668326	51	1	70	1.7	24.2215	3	1	2	2	2	2	2	2	2	3	2	2	130	199	2.4	77.9	3	1	1	1	1	2	1	4	5	121	74	25	25	7	72	41	6	2	93	107	78	2	2	2	2	2	36	2
51916640	59	2	56	1.61	21.6041	3	2	2	2	2	1	2	1	2	3	2	2	99	41	2	82.3	2	2	1	1	2	1	4	3	6	134	54	15	15	14	110	61	14	2	84	41	194.9	1	1	2	1	2	30	2
50204974	36	2	60	1.86	17.343	3	1	2	2	2	2	2	2	2	1	1	2	69	51	1.6	142.2	3	2	1	1	1	1	1	5	6	204	139	20	20	38	72	42.5	38	1	51	31	612.1	1	1	1	1	1	30	2
2920467	35	1	76	1.7	26.2976	3	1	2	2	2	1	1	2	2	3	2	2	121	296	2.2	144.5	2	2	1	3	2	1	4	4	6.7	132	74	13	13	21	24	20	12	2	65	110	208.6	1	2	2	2	2	30	2
51928718	63	2	68	1.68	24.093	3	1	1	2	2	1	2	1	2	1	2	2	119	408	2	56.2	2	2	4	1	1	1	4	4	6	137	99	17	17	12	72	32	11	2	78	99	88	2	2	2	2	1	30	2
51875286	62	2	40	1.47	18.5108	3	2	1	2	2	1	2	2	2	3	2	2	132	189	1.1	84.5	2	2	1	3	2	1	4	5	5	123	62	13	13	11	20	11	10	2	93	97	91	2	2	2	2	2	30	2
51916640	59	2	56	1.61	21.6041	3	2	2	2	2	1	2	1	2	3	2	2	99	41	2	82.3	2	2	1	1	2	1	4	3	6	134	54	15	15	14	110	61	14	2	84	41	194.9	1	1	2	1	2	30	2
50204974	36	2	60	1.86	17.343	3	1	2	2	2	2	2	2	2	1	1	2	69	51	1.6	142.2	3	2	1	1	1	1	1	5	6	204	139	20	20	38	72	42.5	38	1	51	31	612.1	1	1	1	2	1	30	2
2920467	35	1	76	1.7	26.2976	3	1	2	2	2	1	1	2	2	3	2	2	121	296	2.2	144.5	2	2	1	3	2	1	4	4	6.7	132	74	13	13	21	24	20	12	2	65	110	208.6	1	2	2	2	2	30	2
51928718	63	2	68	1.68	24.093	3	1	1	2	2	1	2	1	2	1	2	2	119	408	2	56.2	2	2	4	1	1	1	4	4	6	137	99	17	17	12	72	32	11	2	78	99	88	2	2	2	1	1	30	2
51875286	62	2	40	1.47	18.5108	3	2	1	2	2	1	2	2	2	3	2	2	132	189	1.1	84.5	2	2	1	3	2	1	4	5	5	123	62	13	13	11	20	11	10	2	93	97	91	2	2	2	2	2	30	2
51933849	35	2	75	1.6	29.2969	3	1	2	2	2	1	2	2	2	3	2	2	135	159	1.6	82.3	3	2	4	1	1	1	1	3	7	144	114	21	21	10	60	53.5	9	2	72	80	91	2	2	2	2	2	30	2
51901349	60	1	92	1.74	30.3871	4	1	1	1	2	1	1	1	1	2	2	1	166	207	3	116.6	2	2	2	3	1	1	1	3	9	227	136	17	17	37	610	507.5	35	1	49	49	679.8	1	1	2	1	1	0	1
51927870	45	1	75	1.77	23.9395	3	1	1	1	2	1	2	2	2	1	2	2	153	203	2.6	68.3	2	2	1	1	2	1	4	4	6	176	80	30	30	16	72	62.5	16	1	76	74	130.8	1	2	2	2	2	30	2
51936186	57	1	80	1.66	29.0318	3	1	2	2	2	2	2	2	2	3	2	2	140	279	1.1	66.1	3	2	1	3	1	1	1	5	5.5	122	96	16	16	11	48	46	11	2	84	101	110	2	2	2	2	2	30	2
51999152	62	2	67	1.6	26.1719	2	2	2	2	2	2	1	2	2	3	2	2	129	174	3.3	66.7	3	2	4	1	2	1	1	4	10	233	148	39	39	15	96	55	14	1	68	35	379.4	1	1	2	1	1	30	2
51916640	59	2	56	1.61	21.6041	3	2	2	2	2	1	2	1	2	3	2	2	99	41	2	82.3	2	2	1	1	2	1	4	3	6	134	54	15	15	14	110	61	14	2	84	41	194.9	1	1	2	1	2	30	2
50204974	36	2	60	1.86	17.343	3	1	2	2	2	2	2	2	2	1	1	2	69	51	1.6	142.2	3	2	1	1	1	1	1	5	6	204	139	20	20	38	72	42.5	38	1	51	31	612.1	1	1	1	2	1	30	2
2920467	35	1	76	1.7	26.2976	3	1	2	2	2	1	1	2	2	3	2	2	121	296	2.2	144.5	2	2	1	3	2	1	4	4	6.7	132	74	13	13	21	24	20	12	2	65	110	208.6	1	2	2	2	2	30	2
51928718	63	2	68	1.68	24.093	3	1	1	2	2	1	2	1	2	1	2	2	119	408	2	56.2	2	2	4	1	1	1	4	4	6	137	99	17	17	12	72	32	11	2	78	99	88	2	2	2	1	1	30	2
51875286	62	2	40	1.47	18.5108	3	2	1	2	2	1	2	2	2	3	2	2	132	189	1.1	84.5	2	2	1	3	2	1	4	5	5	123	62	13	13	11	20	11	10	2	93	97	91	2	2	2	2	2	30	2
51933849	35	2	75	1.6	29.2969	3	1	2	2	2	1	2	2	2	3	2	2	135	159	1.6	82.3	3	2	4	1	1	1	1	3	7	144	114	21	21	10	60	53.5	9	2	72	80	91	2	2	2	2	2	30	2
51901349	60	1	92	1.74	30.3871	4	1	1	1	2	1	1	1	1	2	2	1	166	207	3	116.6	2	2	2	3	1	1	1	3	9	227	136	17	17	37	610	507.5	35	1	49	49	679.8	1	1	2	1	1	0	1
51927870	45	1	75	1.77	23.9395	3	1	1	1	2	1	2	2	2	1	2	2	153	203	2.6	68.3	2	2	1	1	2	1	4	4	6	176	80	30	30	16	72	62.5	16	1	76	74	130.8	1	2	2	2	2	30	2
51936186	57	1	80	1.66	29.0318	3	1	2	2	2	2	2	2	2	3	2	2	140	279	1.1	66.1	3	2	1	3	1	1	1	5	5.5	122	96	16	16	11	48	46	11	2	84	101	110	2	2	2	2	2	30	2
51999152	62	2	67	1.6	26.1719	2	2	2	2	2	2	1	2	2	3	2	2	129	174	3.3	66.7	3	2	4	1	2	1	1	4	10	233	148	39	39	15	96	55	14	1	68	35	379.4	1	1	2	1	1	30	2
51916640	59	2	56	1.61	21.6041	3	2	2	2	2	1	2	1	2	3	2	2	99	41	2	82.3	2	2	1	1	2	1	4	3	6	134	54	15	15	14	110	61	14	2	84	41	194.9	1	1	2	2	2	30	2
50204974	36	2	60	1.86	17.343	3	1	2	2	2	2	2	2	2	1	1	2	69	51	1.6	142.2	3	2	1	1	1	1	1	5	6	204	139	20	20	38	72	42.5	38	1	51	31	612.1	1	1	1	2	1	30	2
2920467	35	1	76	1.7	26.2976	3	1	2	2	2	1	1	2	2	3	2	2	121	296	2.2	144.5	2	2	1	3	2	1	4	4	6.7	132	74	13	13	21	24	20	12	2	65	110	208.6	1	2	2	2	2	30	2
51928718	63	2	68	1.68	24.093	3	1	1	2	2	1	2	1	2	1	2	2	119	408	2	56.2	2	2	4	1	1	1	4	4	6	137	99	17	17	12	72	32	11	2	78	99	88	2	2	2	1	1	30	2
51875286	62	2	40	1.47	18.5108	3	2	1	2	2	1	2	2	2	3	2	2	132	189	1.1	84.5	2	2	1	3	2	1	4	5	5	123	62	13	13	11	20	11	10	2	93	97	91	2	2	2	2	2	30	2
51933849	35	2	75	1.6	29.2969	3	1	2	2	2	1	2	2	2	3	2	2	135	159	1.6	82.3	3	2	4	1	1	1	1	3	7	144	114	21	21	10	60	53.5	9	2	72	80	91	2	2	2	2	2	30	2
51901349	60	1	92	1.74	30.3871	4	1	1	1	2	1	1	1	1	2	2	1	166	207	3	116.6	2	2	2	3	1	1	1	3	9	227	136	17	17	37	610	507.5	35	1	49	49	679.8	1	1	2	1	1	0	1
51927870	45	1	75	1.77	23.9395	3	1	1	1	2	1	2	2	2	1	2	2	153	203	2.6	68.3	2	2	1	1	2	1	4	4	6	176	80	30	30	16	72	62.5	16	1	76	74	130.8	1	2	2	2	2	30	2
51936186	57	1	80	1.66	29.0318	3	1	2	2	2	2	2	2	2	3	2	2	140	279	1.1	66.1	3	2	1	3	1	1	1	5	5.5	122	96	16	16	11	48	46	11	2	84	101	110	2	2	2	2	2	30	2
51999152	62	2	67	1.6	26.1719	2	2	2	2	2	2	1	2	2	3	2	2	129	174	3.3	66.7	3	2	4	1	2	1	1	4	10	233	148	39	39	15	96	55	14	1	68	35	379.4	1	1	2	1	1	30	2
51916640	59	2	56	1.61	21.6041	3	2	2	2	2	1	2	1	2	3	2	2	99	41	2	82.3	2	2	1	1	2	1	4	3	6	134	54	15	15	14	110	61	14	2	84	41	194.9	1	1	2	2	2	30	2
50204974	36	2	60	1.86	17.343	3	1	2	2	2	2	2	2	2	1	1	2	69	51	1.6	142.2	3	2	1	1	1	1	1	5	6	204	139	20	20	38	72	42.5	38	1	51	31	612.1	1	1	1	2	1	30	2
2920467	35	1	76	1.7	26.2976	3	1	2	2	2	1	1	2	2	3	2	2	121	296	2.2	144.5	2	2	1	3	2	1	4	4	6.7	132	74	13	13	21	24	20	12	2	65	110	208.6	1	2	2	2	2	30	2
51928718	63	2	68	1.68	24.093	3	1	1	2	2	1	2	1	2	1	2	2	119	408	2	56.2	2	2	4	1	1	1	4	4	6	137	99	17	17	12	72	32	11	2	78	99	88	2	2	2	1	1	30	2
51875286	62	2	40	1.47	18.5108	3	2	1	2	2	1	2	2	2	3	2	2	132	189	1.1	84.5	2	2	1	3	2	1	4	5	5	123	62	13	13	11	20	11	10	2	93	97	91	2	2	2	2	2	30	2
51933849	35	2	75	1.6	29.2969	3	1	2	2	2	1	2	2	2	3	2	2	135	159	1.6	82.3	3	2	4	1	1	1	1	3	7	144	114	21	21	10	60	53.5	9	2	72	80	91	2	2	2	2	2	30	2
51901349	60	1	92	1.74	30.3871	4	1	1	1	2	1	1	1	1	2	2	1	166	207	3	116.6	2	2	2	3	1	1	1	3	9	227	136	17	17	37	610	507.5	35	1	49	49	679.8	1	1	2	1	1	0	1
51927870	45	1	75	1.77	23.9395	3	1	1	1	2	1	2	2	2	1	2	2	153	203	2.6	68.3	2	2	1	1	2	1	4	4	6	176	80	30	30	16	72	62.5	16	1	76	74	130.8	1	2	2	2	2	30	2
51936186	57	1	80	1.66	29.0318	3	1	2	2	2	2	2	2	2	3	2	2	140	279	1.1	66.1	3	2	1	3	1	1	1	5	5.5	122	96	16	16	11	48	46	11	2	84	101	110	2	2	2	2	2	30	2
51999152	62	2	67	1.6	26.1719	2	2	2	2	2	2	1	2	2	3	2	2	129	174	3.3	66.7	3	2	4	1	2	1	1	4	10	233	148	39	39	15	96	55	14	1	68	35	379.4	1	1	2	1	1	30	2
51916640	59	2	56	1.61	21.6041	3	2	2	2	2	1	2	1	2	3	2	2	99	41	2	82.3	2	2	1	1	2	1	4	3	6	134	54	15	15	14	110	61	14	2	84	41	194.9	1	1	2	1	2	30	2
50204974	36	2	60	1.86	17.343	3	1	2	2	2	2	2	2	2	1	1	2	69	51	1.6	142.2	3	2	1	1	1	1	1	5	6	204	139	20	20	38	72	42.5	38	1	51	31	612.1	1	1	1	1	1	30	2
2920467	35	1	76	1.7	26.2976	3	1	2	2	2	1	1	2	2	3	2	2	121	296	2.2	144.5	2	2	1	3	2	1	4	4	6.7	132	74	13	13	21	24	20	12	2	65	110	208.6	1	2	2	2	2	30	2
51928718	63	2	68	1.68	24.093	3	1	1	2	2	1	2	1	2	1	2	2	119	408	2	56.2	2	2	4	1	1	1	4	4	6	137	99	17	17	12	72	32	11	2	78	99	88	2	2	2	2	1	30	2
51875286	62	2	40	1.47	18.5108	3	2	1	2	2	1	2	2	2	3	2	2	132	189	1.1	84.5	2	2	1	3	2	1	4	5	5	123	62	13	13	11	20	11	10	2	93	97	91	2	2	2	2	2	30	2
51933849	35	2	75	1.6	29.2969	3	1	2	2	2	1	2	2	2	3	2	2	135	159	1.6	82.3	3	2	4	1	1	1	1	3	7	144	114	21	21	10	60	53.5	9	2	72	80	91	2	2	2	2	2	30	2
51901349	60	1	92	1.74	30.3871	4	1	1	1	2	1	1	1	1	2	2	1	166	207	3	116.6	2	2	2	3	1	1	1	3	9	227	136	17	17	37	610	507.5	35	1	49	49	679.8	1	1	2	1	1	0	1
51927870	45	1	75	1.77	23.9395	3	1	1	1	2	1	2	2	2	1	2	2	153	203	2.6	68.3	2	2	1	1	2	1	4	4	6	176	80	30	30	16	72	62.5	16	1	76	74	130.8	1	2	2	2	2	30	2
51936186	57	1	80	1.66	29.0318	3	1	2	2	2	2	2	2	2	3	2	2	140	279	1.1	66.1	3	2	1	3	1	1	1	5	5.5	122	96	16	16	11	48	46	11	2	84	101	110	2	2	2	2	2	30	2
51999152	62	2	67	1.6	26.1719	2	2	2	2	2	2	1	2	2	3	2	2	129	174	3.3	66.7	3	2	4	1	2	1	1	4	10	233	148	39	39	15	96	55	14	1	68	35	379.4	1	1	2	1	1	30	2
51916640	59	2	56	1.61	21.6041	3	2	2	2	2	1	2	1	2	3	2	2	99	41	2	82.3	2	2	1	1	2	1	4	3	6	134	54	15	15	14	110	61	14	2	84	41	194.9	1	1	2	2	2	30	2
50204974	36	2	60	1.86	17.343	3	1	2	2	2	2	2	2	2	1	1	2	69	51	1.6	142.2	3	2	1	1	1	1	1	5	6	204	139	20	20	38	72	42.5	38	1	51	31	612.1	1	1	1	2	1	30	2
2920467	35	1	76	1.7	26.2976	3	1	2	2	2	1	1	2	2	3	2	2	121	296	2.2	144.5	2	2	1	3	2	1	4	4	6.7	132	74	13	13	21	24	20	12	2	65	110	208.6	1	2	2	2	2	30	2
51928718	63	2	68	1.68	24.093	3	1	1	2	2	1	2	1	2	1	2	2	119	408	2	56.2	2	2	4	1	1	1	4	4	6	137	99	17	17	12	72	32	11	2	78	99	88	2	2	2	1	1	30	2
51875286	62	2	40	1.47	18.5108	3	2	1	2	2	1	2	2	2	3	2	2	132	189	1.1	84.5	2	2	1	3	2	1	4	5	5	123	62	13	13	11	20	11	10	2	93	97	91	2	2	2	2	2	30	2
51933849	35	2	75	1.6	29.2969	3	1	2	2	2	1	2	2	2	3	2	2	135	159	1.6	82.3	3	2	4	1	1	1	1	3	7	144	114	21	21	10	60	53.5	9	2	72	80	91	2	2	2	2	2	30	2
51901349	60	1	92	1.74	30.3871	4	1	1	1	2	1	1	1	1	2	2	1	166	207	3	116.6	2	2	2	3	1	1	1	3	9	227	136	17	17	37	610	507.5	35	1	49	49	679.8	1	1	2	1	1	0	1
51927870	45	1	75	1.77	23.9395	3	1	1	1	2	1	2	2	2	1	2	2	153	203	2.6	68.3	2	2	1	1	2	1	4	4	6	176	80	30	30	16	72	62.5	16	1	76	74	130.8	1	2	2	2	2	30	2
51936186	57	1	80	1.66	29.0318	3	1	2	2	2	2	2	2	2	3	2	2	140	279	1.1	66.1	3	2	1	3	1	1	1	5	5.5	122	96	16	16	11	48	46	11	2	84	101	110	2	2	2	2	2	30	2
51999152	62	2	67	1.6	26.1719	2	2	2	2	2	2	1	2	2	3	2	2	129	174	3.3	66.7	3	2	4	1	2	1	1	4	10	233	148	39	39	15	96	55	14	1	68	35	379.4	1	1	2	2	1	30	2
51916640	59	2	56	1.61	21.6041	3	2	2	2	2	1	2	1	2	3	2	2	99	41	2	82.3	2	2	1	1	2	1	4	3	6	134	54	15	15	14	110	61	14	2	84	41	194.9	1	1	2	2	2	30	2
50204974	36	2	60	1.86	17.343	3	1	2	2	2	2	2	2	2	1	1	2	69	51	1.6	142.2	3	2	1	1	1	1	1	5	6	204	139	20	20	38	72	42.5	38	1	51	31	612.1	1	1	1	1	1	30	2
2920467	35	1	76	1.7	26.2976	3	1	2	2	2	1	1	2	2	3	2	2	121	296	2.2	144.5	2	2	1	3	2	1	4	4	6.7	132	74	13	13	21	24	20	12	2	65	110	208.6	1	2	2	2	2	30	2
51928718	63	2	68	1.68	24.093	3	1	1	2	2	1	2	1	2	1	2	2	119	408	2	56.2	2	2	4	1	1	1	4	4	6	137	99	17	17	12	72	32	11	2	78	99	88	2	2	2	1	1	30	2
51875286	62	2	40	1.47	18.5108	3	2	1	2	2	1	2	2	2	3	2	2	132	189	1.1	84.5	2	2	1	3	2	1	4	5	5	123	62	13	13	11	20	11	10	2	93	97	91	2	2	2	2	2	30	2
51933849	35	2	75	1.6	29.2969	3	1	2	2	2	1	2	2	2	3	2	2	135	159	1.6	82.3	3	2	4	1	1	1	1	3	7	144	114	21	21	10	60	53.5	9	2	72	80	91	2	2	2	2	2	30	2
51901349	60	1	92	1.74	30.3871	4	1	1	1	2	1	1	1	1	2	2	1	166	207	3	116.6	2	2	2	3	1	1	1	3	9	227	136	17	17	37	610	507.5	35	1	49	49	679.8	1	1	2	1	1	0	1
51927870	45	1	75	1.77	23.9395	3	1	1	1	2	1	2	2	2	1	2	2	153	203	2.6	68.3	2	2	1	1	2	1	4	4	6	176	80	30	30	16	72	62.5	16	1	76	74	130.8	1	2	2	2	2	30	2
51936186	57	1	80	1.66	29.0318	3	1	2	2	2	2	2	2	2	3	2	2	140	279	1.1	66.1	3	2	1	3	1	1	1	5	5.5	122	96	16	16	11	48	46	11	2	84	101	110	2	2	2	2	2	30	2
51999152	62	2	67	1.6	26.1719	2	2	2	2	2	2	1	2	2	3	2	2	129	174	3.3	66.7	3	2	4	1	2	1	1	4	10	233	148	39	39	15	96	55	14	1	68	35	379.4	1	1	2	2	1	30	2
51916640	59	2	56	1.61	21.6041	3	2	2	2	2	1	2	1	2	3	2	2	99	41	2	82.3	2	2	1	1	2	1	4	3	6	134	54	15	15	14	110	61	14	2	84	41	194.9	1	1	2	2	2	30	2
50204974	36	2	60	1.86	17.343	3	1	2	2	2	2	2	2	2	1	1	2	69	51	1.6	142.2	3	2	1	1	1	1	1	5	6	204	139	20	20	38	72	42.5	38	1	51	31	612.1	1	1	1	2	1	30	2
2920467	35	1	76	1.7	26.2976	3	1	2	2	2	1	1	2	2	3	2	2	121	296	2.2	144.5	2	2	1	3	2	1	4	4	6.7	132	74	13	13	21	24	20	12	2	65	110	208.6	1	2	2	2	2	30	2
51928718	63	2	68	1.68	24.093	3	1	1	2	2	1	2	1	2	1	2	2	119	408	2	56.2	2	2	4	1	1	1	4	4	6	137	99	17	17	12	72	32	11	2	78	99	88	2	2	2	2	1	30	2
51875286	62	2	40	1.47	18.5108	3	2	1	2	2	1	2	2	2	3	2	2	132	189	1.1	84.5	2	2	1	3	2	1	4	5	5	123	62	13	13	11	20	11	10	2	93	97	91	2	2	2	2	2	30	2
51933849	35	2	75	1.6	29.2969	3	1	2	2	2	1	2	2	2	3	2	2	135	159	1.6	82.3	3	2	4	1	1	1	1	3	7	144	114	21	21	10	60	53.5	9	2	72	80	91	2	2	2	2	2	30	2
51901349	60	1	92	1.74	30.3871	4	1	1	1	2	1	1	1	1	2	2	1	166	207	3	116.6	2	2	2	3	1	1	1	3	9	227	136	17	17	37	610	507.5	35	1	49	49	679.8	1	1	2	1	1	0	1
51927870	45	1	75	1.77	23.9395	3	1	1	1	2	1	2	2	2	1	2	2	153	203	2.6	68.3	2	2	1	1	2	1	4	4	6	176	80	30	30	16	72	62.5	16	1	76	74	130.8	1	2	2	2	2	30	2
51936186	57	1	80	1.66	29.0318	3	1	2	2	2	2	2	2	2	3	2	2	140	279	1.1	66.1	3	2	1	3	1	1	1	5	5.5	122	96	16	16	11	48	46	11	2	84	101	110	2	2	2	2	2	30	2
51999152	62	2	67	1.6	26.1719	2	2	2	2	2	2	1	2	2	3	2	2	129	174	3.3	66.7	3	2	4	1	2	1	1	4	10	233	148	39	39	15	96	55	14	1	68	35	379.4	1	1	2	2	1	30	2
51916640	59	2	56	1.61	21.6041	3	2	2	2	2	1	2	1	2	3	2	2	99	41	2	82.3	2	2	1	1	2	1	4	3	6	134	54	15	15	14	110	61	14	2	84	41	194.9	1	1	2	2	2	30	2
50204974	36	2	60	1.86	17.343	3	1	2	2	2	2	2	2	2	1	1	2	69	51	1.6	142.2	3	2	1	1	1	1	1	5	6	204	139	20	20	38	72	42.5	38	1	51	31	612.1	1	1	1	2	1	30	2
2920467	35	1	76	1.7	26.2976	3	1	2	2	2	1	1	2	2	3	2	2	121	296	2.2	144.5	2	2	1	3	2	1	4	4	6.7	132	74	13	13	21	24	20	12	2	65	110	208.6	1	2	2	2	2	30	2
51928718	63	2	68	1.68	24.093	3	1	1	2	2	1	2	1	2	1	2	2	119	408	2	56.2	2	2	4	1	1	1	4	4	6	137	99	17	17	12	72	32	11	2	78	99	88	2	2	2	2	1	30	2
51875286	62	2	40	1.47	18.5108	3	2	1	2	2	1	2	2	2	3	2	2	132	189	1.1	84.5	2	2	1	3	2	1	4	5	5	123	62	13	13	11	20	11	10	2	93	97	91	2	2	2	2	2	30	2
51933849	35	2	75	1.6	29.2969	3	1	2	2	2	1	2	2	2	3	2	2	135	159	1.6	82.3	3	2	4	1	1	1	1	3	7	144	114	21	21	10	60	53.5	9	2	72	80	91	2	2	2	2	2	30	2
51901349	60	1	92	1.74	30.3871	4	1	1	1	2	1	1	1	1	2	2	1	166	207	3	116.6	2	2	2	3	1	1	1	3	9	227	136	17	17	37	610	507.5	35	1	49	49	679.8	1	1	2	1	1	0	1
51927870	45	1	75	1.77	23.9395	3	1	1	1	2	1	2	2	2	1	2	2	153	203	2.6	68.3	2	2	1	1	2	1	4	4	6	176	80	30	30	16	72	62.5	16	1	76	74	130.8	1	2	2	2	2	30	2
51936186	57	1	80	1.66	29.0318	3	1	2	2	2	2	2	2	2	3	2	2	140	279	1.1	66.1	3	2	1	3	1	1	1	5	5.5	122	96	16	16	11	48	46	11	2	84	101	110	2	2	2	2	2	30	2
51999152	62	2	67	1.6	26.1719	2	2	2	2	2	2	1	2	2	3	2	2	129	174	3.3	66.7	3	2	4	1	2	1	1	4	10	233	148	39	39	15	96	55	14	1	68	35	379.4	1	1	2	2	1	30	2
51916640	59	2	56	1.61	21.6041	3	2	2	2	2	1	2	1	2	3	2	2	99	41	2	82.3	2	2	1	1	2	1	4	3	6	134	54	15	15	14	110	61	14	2	84	41	194.9	1	1	2	2	2	30	2
50204974	36	2	60	1.86	17.343	3	1	2	2	2	2	2	2	2	1	1	2	69	51	1.6	142.2	3	2	1	1	1	1	1	5	6	204	139	20	20	38	72	42.5	38	1	51	31	612.1	1	1	1	2	1	30	2
2920467	35	1	76	1.7	26.2976	3	1	2	2	2	1	1	2	2	3	2	2	121	296	2.2	144.5	2	2	1	3	2	1	4	4	6.7	132	74	13	13	21	24	20	12	2	65	110	208.6	1	2	2	2	2	30	2
51928718	63	2	68	1.68	24.093	3	1	1	2	2	1	2	1	2	1	2	2	119	408	2	56.2	2	2	4	1	1	1	4	4	6	137	99	17	17	12	72	32	11	2	78	99	88	2	2	2	2	1	30	2
51875286	62	2	40	1.47	18.5108	3	2	1	2	2	1	2	2	2	3	2	2	132	189	1.1	84.5	2	2	1	3	2	1	4	5	5	123	62	13	13	11	20	11	10	2	93	97	91	2	2	2	2	2	30	2
51933849	35	2	75	1.6	29.2969	3	1	2	2	2	1	2	2	2	3	2	2	135	159	1.6	82.3	3	2	4	1	1	1	1	3	7	144	114	21	21	10	60	53.5	9	2	72	80	91	2	2	2	2	2	30	2
51901349	60	1	92	1.74	30.3871	4	1	1	1	2	1	1	1	1	2	2	1	166	207	3	116.6	2	2	2	3	1	1	1	3	9	227	136	17	17	37	610	507.5	35	1	49	49	679.8	1	1	2	1	1	0	1
51927870	45	1	75	1.77	23.9395	3	1	1	1	2	1	2	2	2	1	2	2	153	203	2.6	68.3	2	2	1	1	2	1	4	4	6	176	80	30	30	16	72	62.5	16	1	76	74	130.8	1	2	2	2	2	30	2
51936186	57	1	80	1.66	29.0318	3	1	2	2	2	2	2	2	2	3	2	2	140	279	1.1	66.1	3	2	1	3	1	1	1	5	5.5	122	96	16	16	11	48	46	11	2	84	101	110	2	2	2	2	2	30	2
51999152	62	2	67	1.6	26.1719	2	2	2	2	2	2	1	2	2	3	2	2	129	174	3.3	66.7	3	2	4	1	2	1	1	4	10	233	148	39	39	15	96	55	14	1	68	35	379.4	1	1	2	2	1	30	2
51916640	59	2	56	1.61	21.6041	3	2	2	2	2	1	2	1	2	3	2	2	99	41	2	82.3	2	2	1	1	2	1	4	3	6	134	54	15	15	14	110	61	14	2	84	41	194.9	1	1	2	2	2	30	2
50204974	36	2	60	1.86	17.343	3	1	2	2	2	2	2	2	2	1	1	2	69	51	1.6	142.2	3	2	1	1	1	1	1	5	6	204	139	20	20	38	72	42.5	38	1	51	31	612.1	1	1	1	2	1	30	2
2920467	35	1	76	1.7	26.2976	3	1	2	2	2	1	1	2	2	3	2	2	121	296	2.2	144.5	2	2	1	3	2	1	4	4	6.7	132	74	13	13	21	24	20	12	2	65	110	208.6	1	2	2	2	2	30	2
51928718	63	2	68	1.68	24.093	3	1	1	2	2	1	2	1	2	1	2	2	119	408	2	56.2	2	2	4	1	1	1	4	4	6	137	99	17	17	12	72	32	11	2	78	99	88	2	2	2	1	1	30	2
51875286	62	2	40	1.47	18.5108	3	2	1	2	2	1	2	2	2	3	2	2	132	189	1.1	84.5	2	2	1	3	2	1	4	5	5	123	62	13	13	11	20	11	10	2	93	97	91	2	2	2	2	2	30	2
51933849	35	2	75	1.6	29.2969	3	1	2	2	2	1	2	2	2	3	2	2	135	159	1.6	82.3	3	2	4	1	1	1	1	3	7	144	114	21	21	10	60	53.5	9	2	72	80	91	2	2	2	2	2	30	2
51901349	60	1	92	1.74	30.3871	4	1	1	1	2	1	1	1	1	2	2	1	166	207	3	116.6	2	2	2	3	1	1	1	3	9	227	136	17	17	37	610	507.5	35	1	49	49	679.8	1	1	2	1	1	0	1
51927870	45	1	75	1.77	23.9395	3	1	1	1	2	1	2	2	2	1	2	2	153	203	2.6	68.3	2	2	1	1	2	1	4	4	6	176	80	30	30	16	72	62.5	16	1	76	74	130.8	1	2	2	2	2	30	2
51936186	57	1	80	1.66	29.0318	3	1	2	2	2	2	2	2	2	3	2	2	140	279	1.1	66.1	3	2	1	3	1	1	1	5	5.5	122	96	16	16	11	48	46	11	2	84	101	110	2	2	2	2	2	30	2
51999152	62	2	67	1.6	26.1719	2	2	2	2	2	2	1	2	2	3	2	2	129	174	3.3	66.7	3	2	4	1	2	1	1	4	10	233	148	39	39	15	96	55	14	1	68	35	379.4	1	1	2	2	1	30	2
51916640	59	2	56	1.61	21.6041	3	2	2	2	2	1	2	1	2	3	2	2	99	41	2	82.3	2	2	1	1	2	1	4	3	6	134	54	15	15	14	110	61	14	2	84	41	194.9	1	1	2	2	2	30	2
50204974	36	2	60	1.86	17.343	3	1	2	2	2	2	2	2	2	1	1	2	69	51	1.6	142.2	3	2	1	1	1	1	1	5	6	204	139	20	20	38	72	42.5	38	1	51	31	612.1	1	1	1	1	1	30	2
2920467	35	1	76	1.7	26.2976	3	1	2	2	2	1	1	2	2	3	2	2	121	296	2.2	144.5	2	2	1	3	2	1	4	4	6.7	132	74	13	13	21	24	20	12	2	65	110	208.6	1	2	2	2	2	30	2
51928718	63	2	68	1.68	24.093	3	1	1	2	2	1	2	1	2	1	2	2	119	408	2	56.2	2	2	4	1	1	1	4	4	6	137	99	17	17	12	72	32	11	2	78	99	88	2	2	2	1	1	30	2
51875286	62	2	40	1.47	18.5108	3	2	1	2	2	1	2	2	2	3	2	2	132	189	1.1	84.5	2	2	1	3	2	1	4	5	5	123	62	13	13	11	20	11	10	2	93	97	91	2	2	2	2	2	30	2
51933849	35	2	75	1.6	29.2969	3	1	2	2	2	1	2	2	2	3	2	2	135	159	1.6	82.3	3	2	4	1	1	1	1	3	7	144	114	21	21	10	60	53.5	9	2	72	80	91	2	2	2	2	2	30	2
51901349	60	1	92	1.74	30.3871	4	1	1	1	2	1	1	1	1	2	2	1	166	207	3	116.6	2	2	2	3	1	1	1	3	9	227	136	17	17	37	610	507.5	35	1	49	49	679.8	1	1	2	1	1	0	1
51927870	45	1	75	1.77	23.9395	3	1	1	1	2	1	2	2	2	1	2	2	153	203	2.6	68.3	2	2	1	1	2	1	4	4	6	176	80	30	30	16	72	62.5	16	1	76	74	130.8	1	2	2	2	2	30	2
51936186	57	1	80	1.66	29.0318	3	1	2	2	2	2	2	2	2	3	2	2	140	279	1.1	66.1	3	2	1	3	1	1	1	5	5.5	122	96	16	16	11	48	46	11	2	84	101	110	2	2	2	2	2	30	2
51999152	62	2	67	1.6	26.1719	2	2	2	2	2	2	1	2	2	3	2	2	129	174	3.3	66.7	3	2	4	1	2	1	1	4	10	233	148	39	39	15	96	55	14	1	68	35	379.4	1	1	2	2	1	30	2
51916640	59	2	56	1.61	21.6041	3	2	2	2	2	1	2	1	2	3	2	2	99	41	2	82.3	2	2	1	1	2	1	4	3	6	134	54	15	15	14	110	61	14	2	84	41	194.9	1	1	2	2	2	30	2
50204974	36	2	60	1.86	17.343	3	1	2	2	2	2	2	2	2	1	1	2	69	51	1.6	142.2	3	2	1	1	1	1	1	5	6	204	139	20	20	38	72	42.5	38	1	51	31	612.1	1	1	1	2	1	30	2
2920467	35	1	76	1.7	26.2976	3	1	2	2	2	1	1	2	2	3	2	2	121	296	2.2	144.5	2	2	1	3	2	1	4	4	6.7	132	74	13	13	21	24	20	12	2	65	110	208.6	1	2	2	2	2	30	2
51928718	63	2	68	1.68	24.093	3	1	1	2	2	1	2	1	2	1	2	2	119	408	2	56.2	2	2	4	1	1	1	4	4	6	137	99	17	17	12	72	32	11	2	78	99	88	2	2	2	1	1	30	2
51875286	62	2	40	1.47	18.5108	3	2	1	2	2	1	2	2	2	3	2	2	132	189	1.1	84.5	2	2	1	3	2	1	4	5	5	123	62	13	13	11	20	11	10	2	93	97	91	2	2	2	2	2	30	2
51933849	35	2	75	1.6	29.2969	3	1	2	2	2	1	2	2	2	3	2	2	135	159	1.6	82.3	3	2	4	1	1	1	1	3	7	144	114	21	21	10	60	53.5	9	2	72	80	91	2	2	2	2	2	30	2
51901349	60	1	92	1.74	30.3871	4	1	1	1	2	1	1	1	1	2	2	1	166	207	3	116.6	2	2	2	3	1	1	1	3	9	227	136	17	17	37	610	507.5	35	1	49	49	679.8	1	1	2	1	1	0	1
51927870	45	1	75	1.77	23.9395	3	1	1	1	2	1	2	2	2	1	2	2	153	203	2.6	68.3	2	2	1	1	2	1	4	4	6	176	80	30	30	16	72	62.5	16	1	76	74	130.8	1	2	2	2	2	30	2
51936186	57	1	80	1.66	29.0318	3	1	2	2	2	2	2	2	2	3	2	2	140	279	1.1	66.1	3	2	1	3	1	1	1	5	5.5	122	96	16	16	11	48	46	11	2	84	101	110	2	2	2	2	2	30	2
51999152	62	2	67	1.6	26.1719	2	2	2	2	2	2	1	2	2	3	2	2	129	174	3.3	66.7	3	2	4	1	2	1	1	4	10	233	148	39	39	15	96	55	14	1	68	35	379.4	1	1	2	2	1	30	2
51916640	59	2	56	1.61	21.6041	3	2	2	2	2	1	2	1	2	3	2	2	99	41	2	82.3	2	2	1	1	2	1	4	3	6	134	54	15	15	14	110	61	14	2	84	41	194.9	1	1	2	2	2	30	2
50204974	36	2	60	1.86	17.343	3	1	2	2	2	2	2	2	2	1	1	2	69	51	1.6	142.2	3	2	1	1	1	1	1	5	6	204	139	20	20	38	72	42.5	38	1	51	31	612.1	1	1	1	1	1	30	2
2920467	35	1	76	1.7	26.2976	3	1	2	2	2	1	1	2	2	3	2	2	121	296	2.2	144.5	2	2	1	3	2	1	4	4	6.7	132	74	13	13	21	24	20	12	2	65	110	208.6	1	2	2	2	2	30	2
51928718	63	2	68	1.68	24.093	3	1	1	2	2	1	2	1	2	1	2	2	119	408	2	56.2	2	2	4	1	1	1	4	4	6	137	99	17	17	12	72	32	11	2	78	99	88	2	2	2	1	1	30	2
51875286	62	2	40	1.47	18.5108	3	2	1	2	2	1	2	2	2	3	2	2	132	189	1.1	84.5	2	2	1	3	2	1	4	5	5	123	62	13	13	11	20	11	10	2	93	97	91	2	2	2	2	2	30	2
51933849	35	2	75	1.6	29.2969	3	1	2	2	2	1	2	2	2	3	2	2	135	159	1.6	82.3	3	2	4	1	1	1	1	3	7	144	114	21	21	10	60	53.5	9	2	72	80	91	2	2	2	2	2	30	2
51901349	60	1	92	1.74	30.3871	4	1	1	1	2	1	1	1	1	2	2	1	166	207	3	116.6	2	2	2	3	1	1	1	3	9	227	136	17	17	37	610	507.5	35	1	49	49	679.8	1	1	2	1	1	0	1
51927870	45	1	75	1.77	23.9395	3	1	1	1	2	1	2	2	2	1	2	2	153	203	2.6	68.3	2	2	1	1	2	1	4	4	6	176	80	30	30	16	72	62.5	16	1	76	74	130.8	1	2	2	2	2	30	2
51936186	57	1	80	1.66	29.0318	3	1	2	2	2	2	2	2	2	3	2	2	140	279	1.1	66.1	3	2	1	3	1	1	1	5	5.5	122	96	16	16	11	48	46	11	2	84	101	110	2	2	2	2	2	30	2
51999152	62	2	67	1.6	26.1719	2	2	2	2	2	2	1	2	2	3	2	2	129	174	3.3	66.7	3	2	4	1	2	1	1	4	10	233	148	39	39	15	96	55	14	1	68	35	379.4	1	1	2	2	1	30	2
51916640	59	2	56	1.61	21.6041	3	2	2	2	2	1	2	1	2	3	2	2	99	41	2	82.3	2	2	1	1	2	1	4	3	6	134	54	15	15	14	110	61	14	2	84	41	194.9	1	1	2	2	2	30	2
50204974	36	2	60	1.86	17.343	3	1	2	2	2	2	2	2	2	1	1	2	69	51	1.6	142.2	3	2	1	1	1	1	1	5	6	204	139	20	20	38	72	42.5	38	1	51	31	612.1	1	1	1	2	1	30	2
2920467	35	1	76	1.7	26.2976	3	1	2	2	2	1	1	2	2	3	2	2	121	296	2.2	144.5	2	2	1	3	2	1	4	4	6.7	132	74	13	13	21	24	20	12	2	65	110	208.6	1	2	2	2	2	30	2
51928718	63	2	68	1.68	24.093	3	1	1	2	2	1	2	1	2	1	2	2	119	408	2	56.2	2	2	4	1	1	1	4	4	6	137	99	17	17	12	72	32	11	2	78	99	88	2	2	2	1	1	30	2
51875286	62	2	40	1.47	18.5108	3	2	1	2	2	1	2	2	2	3	2	2	132	189	1.1	84.5	2	2	1	3	2	1	4	5	5	123	62	13	13	11	20	11	10	2	93	97	91	2	2	2	2	2	30	2
51933849	35	2	75	1.6	29.2969	3	1	2	2	2	1	2	2	2	3	2	2	135	159	1.6	82.3	3	2	4	1	1	1	1	3	7	144	114	21	21	10	60	53.5	9	2	72	80	91	2	2	2	2	2	30	2
51901349	60	1	92	1.74	30.3871	4	1	1	1	2	1	1	1	1	2	2	1	166	207	3	116.6	2	2	2	3	1	1	1	3	9	227	136	17	17	37	610	507.5	35	1	49	49	679.8	1	1	2	1	1	0	1
51927870	45	1	75	1.77	23.9395	3	1	1	1	2	1	2	2	2	1	2	2	153	203	2.6	68.3	2	2	1	1	2	1	4	4	6	176	80	30	30	16	72	62.5	16	1	76	74	130.8	1	2	2	2	2	30	2
51936186	57	1	80	1.66	29.0318	3	1	2	2	2	2	2	2	2	3	2	2	140	279	1.1	66.1	3	2	1	3	1	1	1	5	5.5	122	96	16	16	11	48	46	11	2	84	101	110	2	2	2	2	2	30	2
51999152	62	2	67	1.6	26.1719	2	2	2	2	2	2	1	2	2	3	2	2	129	174	3.3	66.7	3	2	4	1	2	1	1	4	10	233	148	39	39	15	96	55	14	1	68	35	379.4	1	1	2	2	1	30	2
51919607	69	1	75	1.72	25.3515	2	2	1	1	1	1	2	1	2	1	1	2	131	217	1.3	78.9	1	2	1	1	2	1	4	5	6	192	130	22	22	23	272	200	20	1	67	26	245.7	1	1	2	2	1	24	2
51983690	38	1	78	1.72	26.3656	3	1	2	2	2	1	2	2	2	3	2	2	157	211	4	299.1	2	2	1	1	1	1	4	4	7	218	104	50	50	20	240	87	20	2	76	79	396.6	1	2	2	2	2	24	2
51997565	46	1	101	1.75	32.9796	2	2	2	2	2	1	2	2	2	3	2	2	126	134	4.1	129	2	2	4	1	2	1	4	4	9.5	211	120	39	39	9	72	9	9	2	100	76	129	2	2	2	2	2	24	2
3379327	61	1	70	1.75	22.8571	3	1	1	2	2	1	2	2	2	3	2	2	156	92	1.3	80.2	3	2	4	1	2	3	2	4	11	279	123	39	39	19	210	31	8	2	69	20	393.7	1	2	2	2	2	24	2
51994220	48	2	65	1.6	25.3906	2	1	2	2	2	1	1	2	2	3	2	2	95	164	2	161.5	2	2	1	1	2	1	4	4	5	165	81	28	28	17	240	97	17	2	76	102	300.7	1	2	2	2	2	24	2
51996365	49	1	91	1.86	26.3036	3	2	1	1	2	1	2	2	2	3	2	2	137	138	1.7	84.8	3	2	4	3	1	1	1	5	9	240	154	60	60	15	144	77	15	1	65	41	249.1	1	2	2	2	2	24	2
51999152	62	2	67	1.6	26.1719	2	2	2	2	2	2	1	2	2	3	2	2	129	174	3.3	66.7	3	2	4	1	2	1	1	4	10	233	148	39	39	15	96	55	14	1	68	35	379.4	1	1	2	2	1	24	2
52001521	42	1	98	1.72	33.126	4	1	2	2	2	1	2	2	2	3	2	1	148	250	2.2	127	3	2	1	1	2	1	1	5	7	181	106	17	17	14	24	9	13	1	83	110	266.9	1	1	2	2	2	24	2
3591054	52	1	80	1.78	25.2493	3	1	1	2	2	1	2	2	2	3	2	2	157	157	2.1	84.5	1	2	4	4	2	1	4	3	7	168	72	0	0	12	16	7	4	2	103	109	103.6	1	2	2	2	2	24	2
51961275	27	2	57	1.8	17.5926	4	1	2	2	2	2	2	2	2	1	1	2	94	261	1.3	57.1	1	2	2	1	2	1	4	5	6.5	227	76	14	14	40	72	14	18	1	61	50	75.4	2	2	2	1	2	24	2
51919607	69	1	75	1.72	25.3515	2	2	1	1	1	1	2	1	2	1	1	2	131	217	1.3	78.9	1	2	1	1	2	1	4	5	6	192	130	22	22	23	272	200	20	1	67	26	245.7	1	1	2	2	1	24	2
51983690	38	1	78	1.72	26.3656	3	1	2	2	2	1	2	2	2	3	2	2	157	211	4	299.1	2	2	1	1	1	1	4	4	7	218	104	50	50	20	240	87	20	2	76	79	396.6	1	2	2	1	2	24	2
51997565	46	1	101	1.75	32.9796	2	2	2	2	2	1	2	2	2	3	2	2	126	134	4.1	129	2	2	4	1	2	1	4	4	9.5	211	120	39	39	9	72	9	9	2	100	76	129	2	2	2	2	2	24	2
3379327	61	1	70	1.75	22.8571	3	1	1	2	2	1	2	2	2	3	2	2	156	92	1.3	80.2	3	2	4	1	2	3	2	4	11	279	123	39	39	19	210	31	8	2	69	20	393.7	1	2	2	2	2	24	2
51994220	48	2	65	1.6	25.3906	2	1	2	2	2	1	1	2	2	3	2	2	95	164	2	161.5	2	2	1	1	2	1	4	4	5	165	81	28	28	17	240	97	17	2	76	102	300.7	1	2	2	2	2	24	2
51996365	49	1	91	1.86	26.3036	3	2	1	1	2	1	2	2	2	3	2	2	137	138	1.7	84.8	3	2	4	3	1	1	1	5	9	240	154	60	60	15	144	77	15	1	65	41	249.1	1	2	2	2	2	24	2
51999152	62	2	67	1.6	26.1719	2	2	2	2	2	2	1	2	2	3	2	2	129	174	3.3	66.7	3	2	4	1	2	1	1	4	10	233	148	39	39	15	96	55	14	1	68	35	379.4	1	1	2	2	1	24	2
52001521	42	1	98	1.72	33.126	4	1	2	2	2	1	2	2	2	3	2	1	148	250	2.2	127	3	2	1	1	2	1	1	5	7	181	106	17	17	14	24	9	13	1	83	110	266.9	1	1	2	1	2	24	2
3591054	52	1	80	1.78	25.2493	3	1	1	2	2	1	2	2	2	3	2	2	157	157	2.1	84.5	1	2	4	4	2	1	4	3	7	168	72	0	0	12	16	7	4	2	103	109	103.6	1	2	2	2	2	24	2
51961275	27	2	57	1.8	17.5926	4	1	2	2	2	2	2	2	2	1	1	2	94	261	1.3	57.1	1	2	2	1	2	1	4	5	6.5	227	76	14	14	40	72	14	18	1	61	50	75.4	2	2	2	1	2	24	2
51916640	59	2	56	1.61	21.6041	3	2	2	2	2	1	2	1	2	3	2	2	99	41	2	82.3	2	2	1	1	2	1	4	3	6	134	54	15	15	14	110	61	14	2	84	41	194.9	1	1	2	2	2	30	2
50204974	36	2	60	1.86	17.343	3	1	2	2	2	2	2	2	2	1	1	2	69	51	1.6	142.2	3	2	1	1	1	1	1	5	6	204	139	20	20	38	72	42.5	38	1	51	31	612.1	1	1	1	1	1	30	2
2920467	35	1	76	1.7	26.2976	3	1	2	2	2	1	1	2	2	3	2	2	121	296	2.2	144.5	2	2	1	3	2	1	4	4	6.7	132	74	13	13	21	24	20	12	2	65	110	208.6	1	2	2	2	2	30	2
51928718	63	2	68	1.68	24.093	3	1	1	2	2	1	2	1	2	1	2	2	119	408	2	56.2	2	2	4	1	1	1	4	4	6	137	99	17	17	12	72	32	11	2	78	99	88	2	2	2	1	1	30	2
51875286	62	2	40	1.47	18.5108	3	2	1	2	2	1	2	2	2	3	2	2	132	189	1.1	84.5	2	2	1	3	2	1	4	5	5	123	62	13	13	11	20	11	10	2	93	97	91	2	2	2	2	2	30	2
51933849	35	2	75	1.6	29.2969	3	1	2	2	2	1	2	2	2	3	2	2	135	159	1.6	82.3	3	2	4	1	1	1	1	3	7	144	114	21	21	10	60	53.5	9	2	72	80	91	2	2	2	2	2	30	2
51901349	60	1	92	1.74	30.3871	4	1	1	1	2	1	1	1	1	2	2	1	166	207	3	116.6	2	2	2	3	1	1	1	3	9	227	136	17	17	37	610	507.5	35	1	49	49	679.8	1	1	2	1	1	0	1
51927870	45	1	75	1.77	23.9395	3	1	1	1	2	1	2	2	2	1	2	2	153	203	2.6	68.3	2	2	1	1	2	1	4	4	6	176	80	30	30	16	72	62.5	16	1	76	74	130.8	1	2	2	2	2	30	2
51936186	57	1	80	1.66	29.0318	3	1	2	2	2	2	2	2	2	3	2	2	140	279	1.1	66.1	3	2	1	3	1	1	1	5	5.5	122	96	16	16	11	48	46	11	2	84	101	110	2	2	2	2	2	30	2
3591054	52	1	80	1.78	25.2493	3	1	1	2	2	1	2	2	2	3	2	2	157	157	2.1	84.5	1	2	4	4	2	1	4	3	7	168	72	0	0	12	16	7	4	2	103	109	103.6	1	2	2	2	2	24	2
51919607	69	1	75	1.72	25.3515	2	2	1	1	1	1	2	1	2	1	1	2	131	217	1.3	78.9	1	2	1	1	2	1	4	5	6	192	130	22	22	23	272	200	20	1	67	26	245.7	1	1	2	1	1	24	2
51983690	38	1	78	1.72	26.3656	3	1	2	2	2	1	2	2	2	3	2	2	157	211	4	299.1	2	2	1	1	1	1	4	4	7	218	104	50	50	20	240	87	20	2	76	79	396.6	1	2	2	2	2	24	2
51997565	46	1	101	1.75	32.9796	2	2	2	2	2	1	2	2	2	3	2	2	126	134	4.1	129	2	2	4	1	2	1	4	4	9.5	211	120	39	39	9	72	9	9	2	100	76	129	2	2	2	2	2	24	2
3379327	61	1	70	1.75	22.8571	3	1	1	2	2	1	2	2	2	3	2	2	156	92	1.3	80.2	3	2	4	1	2	3	2	4	11	279	123	39	39	19	210	31	8	2	69	20	393.7	1	2	2	2	2	24	2
51994220	48	2	65	1.6	25.3906	2	1	2	2	2	1	1	2	2	3	2	2	95	164	2	161.5	2	2	1	1	2	1	4	4	5	165	81	28	28	17	240	97	17	2	76	102	300.7	1	2	2	2	2	24	2
51996365	49	1	91	1.86	26.3036	3	2	1	1	2	1	2	2	2	3	2	2	137	138	1.7	84.8	3	2	4	3	1	1	1	5	9	240	154	60	60	15	144	77	15	1	65	41	249.1	1	2	2	2	2	24	2
51999152	62	2	67	1.6	26.1719	2	2	2	2	2	2	1	2	2	3	2	2	129	174	3.3	66.7	3	2	4	1	2	1	1	4	10	233	148	39	39	15	96	55	14	1	68	35	379.4	1	1	2	2	1	24	2
52001521	42	1	98	1.72	33.126	4	1	2	2	2	1	2	2	2	3	2	1	148	250	2.2	127	3	2	1	1	2	1	1	5	7	181	106	17	17	14	24	9	13	1	83	110	266.9	1	1	2	2	2	24	2
3591054	52	1	80	1.78	25.2493	3	1	1	2	2	1	2	2	2	3	2	2	157	157	2.1	84.5	1	2	4	4	2	1	4	3	7	168	72	0	0	12	16	7	4	2	103	109	103.6	1	2	2	2	2	24	2
51961275	27	2	57	1.8	17.5926	4	1	2	2	2	2	2	2	2	1	1	2	94	261	1.3	57.1	1	2	2	1	2	1	4	5	6.5	227	76	14	14	40	72	14	18	1	61	50	75.4	2	2	2	1	2	24	2
51919607	69	1	75	1.72	25.3515	2	2	1	1	1	1	2	1	2	1	1	2	131	217	1.3	78.9	1	2	1	1	2	1	4	5	6	192	130	22	22	23	272	200	20	1	67	26	245.7	1	1	2	2	1	24	2
51983690	38	1	78	1.72	26.3656	3	1	2	2	2	1	2	2	2	3	2	2	157	211	4	299.1	2	2	1	1	1	1	4	4	7	218	104	50	50	20	240	87	20	2	76	79	396.6	1	2	2	2	2	24	2
51997565	46	1	101	1.75	32.9796	2	2	2	2	2	1	2	2	2	3	2	2	126	134	4.1	129	2	2	4	1	2	1	4	4	9.5	211	120	39	39	9	72	9	9	2	100	76	129	2	2	2	2	2	24	2
3379327	61	1	70	1.75	22.8571	3	1	1	2	2	1	2	2	2	3	2	2	156	92	1.3	80.2	3	2	4	1	2	3	2	4	11	279	123	39	39	19	210	31	8	2	69	20	393.7	1	2	2	2	2	24	2
51994220	48	2	65	1.6	25.3906	2	1	2	2	2	1	1	2	2	3	2	2	95	164	2	161.5	2	2	1	1	2	1	4	4	5	165	81	28	28	17	240	97	17	2	76	102	300.7	1	2	2	2	2	24	2
51996365	49	1	91	1.86	26.3036	3	2	1	1	2	1	2	2	2	3	2	2	137	138	1.7	84.8	3	2	4	3	1	1	1	5	9	240	154	60	60	15	144	77	15	1	65	41	249.1	1	2	2	2	2	24	2
51999152	62	2	67	1.6	26.1719	2	2	2	2	2	2	1	2	2	3	2	2	129	174	3.3	66.7	3	2	4	1	2	1	1	4	10	233	148	39	39	15	96	55	14	1	68	35	379.4	1	1	2	1	1	24	2
52001521	42	1	98	1.72	33.126	4	1	2	2	2	1	2	2	2	3	2	1	148	250	2.2	127	3	2	1	1	2	1	1	5	7	181	106	17	17	14	24	9	13	1	83	110	266.9	1	1	2	2	2	24	2
3591054	52	1	80	1.78	25.2493	3	1	1	2	2	1	2	2	2	3	2	2	157	157	2.1	84.5	1	2	4	4	2	1	4	3	7	168	72	0	0	12	16	7	4	2	103	109	103.6	1	2	2	2	2	24	2
51961275	27	2	57	1.8	17.5926	4	1	2	2	2	2	2	2	2	1	1	2	94	261	1.3	57.1	1	2	2	1	2	1	4	5	6.5	227	76	14	14	40	72	14	18	1	61	50	75.4	2	2	2	1	2	24	2
51919607	69	1	75	1.72	25.3515	2	2	1	1	1	1	2	1	2	1	1	2	131	217	1.3	78.9	1	2	1	1	2	1	4	5	6	192	130	22	22	23	272	200	20	1	67	26	245.7	1	1	2	2	1	24	2
51983690	38	1	78	1.72	26.3656	3	1	2	2	2	1	2	2	2	3	2	2	157	211	4	299.1	2	2	1	1	1	1	4	4	7	218	104	50	50	20	240	87	20	2	76	79	396.6	1	2	2	2	2	24	2
51997565	46	1	101	1.75	32.9796	2	2	2	2	2	1	2	2	2	3	2	2	126	134	4.1	129	2	2	4	1	2	1	4	4	9.5	211	120	39	39	9	72	9	9	2	100	76	129	2	2	2	2	2	24	2
3379327	61	1	70	1.75	22.8571	3	1	1	2	2	1	2	2	2	3	2	2	156	92	1.3	80.2	3	2	4	1	2	3	2	4	11	279	123	39	39	19	210	31	8	2	69	20	393.7	1	2	2	2	2	24	2
51994220	48	2	65	1.6	25.3906	2	1	2	2	2	1	1	2	2	3	2	2	95	164	2	161.5	2	2	1	1	2	1	4	4	5	165	81	28	28	17	240	97	17	2	76	102	300.7	1	2	2	2	2	24	2
51996365	49	1	91	1.86	26.3036	3	2	1	1	2	1	2	2	2	3	2	2	137	138	1.7	84.8	3	2	4	3	1	1	1	5	9	240	154	60	60	15	144	77	15	1	65	41	249.1	1	2	2	2	2	24	2
51999152	62	2	67	1.6	26.1719	2	2	2	2	2	2	1	2	2	3	2	2	129	174	3.3	66.7	3	2	4	1	2	1	1	4	10	233	148	39	39	15	96	55	14	1	68	35	379.4	1	1	2	2	1	24	2
52001521	42	1	98	1.72	33.126	4	1	2	2	2	1	2	2	2	3	2	1	148	250	2.2	127	3	2	1	1	2	1	1	5	7	181	106	17	17	14	24	9	13	1	83	110	266.9	1	1	2	1	2	24	2
3591054	52	1	80	1.78	25.2493	3	1	1	2	2	1	2	2	2	3	2	2	157	157	2.1	84.5	1	2	4	4	2	1	4	3	7	168	72	0	0	12	16	7	4	2	103	109	103.6	1	2	2	2	2	24	2
51961275	27	2	57	1.8	17.5926	4	1	2	2	2	2	2	2	2	1	1	2	94	261	1.3	57.1	1	2	2	1	2	1	4	5	6.5	227	76	14	14	40	72	14	18	1	61	50	75.4	2	2	2	2	2	24	2
51919607	69	1	75	1.72	25.3515	2	2	1	1	1	1	2	1	2	1	1	2	131	217	1.3	78.9	1	2	1	1	2	1	4	5	6	192	130	22	22	23	272	200	20	1	67	26	245.7	1	1	2	2	1	24	2
51983690	38	1	78	1.72	26.3656	3	1	2	2	2	1	2	2	2	3	2	2	157	211	4	299.1	2	2	1	1	1	1	4	4	7	218	104	50	50	20	240	87	20	2	76	79	396.6	1	2	2	2	2	24	2
51997565	46	1	101	1.75	32.9796	2	2	2	2	2	1	2	2	2	3	2	2	126	134	4.1	129	2	2	4	1	2	1	4	4	9.5	211	120	39	39	9	72	9	9	2	100	76	129	2	2	2	2	2	24	2
3379327	61	1	70	1.75	22.8571	3	1	1	2	2	1	2	2	2	3	2	2	156	92	1.3	80.2	3	2	4	1	2	3	2	4	11	279	123	39	39	19	210	31	8	2	69	20	393.7	1	2	2	2	2	24	2
51994220	48	2	65	1.6	25.3906	2	1	2	2	2	1	1	2	2	3	2	2	95	164	2	161.5	2	2	1	1	2	1	4	4	5	165	81	28	28	17	240	97	17	2	76	102	300.7	1	2	2	2	2	24	2
51996365	49	1	91	1.86	26.3036	3	2	1	1	2	1	2	2	2	3	2	2	137	138	1.7	84.8	3	2	4	3	1	1	1	5	9	240	154	60	60	15	144	77	15	1	65	41	249.1	1	2	2	1	2	24	2
51999152	62	2	67	1.6	26.1719	2	2	2	2	2	2	1	2	2	3	2	2	129	174	3.3	66.7	3	2	4	1	2	1	1	4	10	233	148	39	39	15	96	55	14	1	68	35	379.4	1	1	2	2	1	24	2
52001521	42	1	98	1.72	33.126	4	1	2	2	2	1	2	2	2	3	2	1	148	250	2.2	127	3	2	1	1	2	1	1	5	7	181	106	17	17	14	24	9	13	1	83	110	266.9	1	1	2	2	2	24	2
3591054	52	1	80	1.78	25.2493	3	1	1	2	2	1	2	2	2	3	2	2	157	157	2.1	84.5	1	2	4	4	2	1	4	3	7	168	72	0	0	12	16	7	4	2	103	109	103.6	1	2	2	2	2	24	2
51961275	27	2	57	1.8	17.5926	4	1	2	2	2	2	2	2	2	1	1	2	94	261	1.3	57.1	1	2	2	1	2	1	4	5	6.5	227	76	14	14	40	72	14	18	1	61	50	75.4	2	2	2	2	2	24	2
51919607	69	1	75	1.72	25.3515	2	2	1	1	1	1	2	1	2	1	1	2	131	217	1.3	78.9	1	2	1	1	2	1	4	5	6	192	130	22	22	23	272	200	20	1	67	26	245.7	1	1	2	2	1	24	2
51983690	38	1	78	1.72	26.3656	3	1	2	2	2	1	2	2	2	3	2	2	157	211	4	299.1	2	2	1	1	1	1	4	4	7	218	104	50	50	20	240	87	20	2	76	79	396.6	1	2	2	1	2	24	2
51997565	46	1	101	1.75	32.9796	2	2	2	2	2	1	2	2	2	3	2	2	126	134	4.1	129	2	2	4	1	2	1	4	4	9.5	211	120	39	39	9	72	9	9	2	100	76	129	2	2	2	2	2	24	2
3379327	61	1	70	1.75	22.8571	3	1	1	2	2	1	2	2	2	3	2	2	156	92	1.3	80.2	3	2	4	1	2	3	2	4	11	279	123	39	39	19	210	31	8	2	69	20	393.7	1	2	2	2	2	24	2
51994220	48	2	65	1.6	25.3906	2	1	2	2	2	1	1	2	2	3	2	2	95	164	2	161.5	2	2	1	1	2	1	4	4	5	165	81	28	28	17	240	97	17	2	76	102	300.7	1	2	2	2	2	24	2
51996365	49	1	91	1.86	26.3036	3	2	1	1	2	1	2	2	2	3	2	2	137	138	1.7	84.8	3	2	4	3	1	1	1	5	9	240	154	60	60	15	144	77	15	1	65	41	249.1	1	2	2	2	2	24	2
51999152	62	2	67	1.6	26.1719	2	2	2	2	2	2	1	2	2	3	2	2	129	174	3.3	66.7	3	2	4	1	2	1	1	4	10	233	148	39	39	15	96	55	14	1	68	35	379.4	1	1	2	2	1	24	2
52001521	42	1	98	1.72	33.126	4	1	2	2	2	1	2	2	2	3	2	1	148	250	2.2	127	3	2	1	1	2	1	1	5	7	181	106	17	17	14	24	9	13	1	83	110	266.9	1	1	2	1	2	24	2
3591054	52	1	80	1.78	25.2493	3	1	1	2	2	1	2	2	2	3	2	2	157	157	2.1	84.5	1	2	4	4	2	1	4	3	7	168	72	0	0	12	16	7	4	2	103	109	103.6	1	2	2	2	2	24	2
51961275	27	2	57	1.8	17.5926	4	1	2	2	2	2	2	2	2	1	1	2	94	261	1.3	57.1	1	2	2	1	2	1	4	5	6.5	227	76	14	14	40	72	14	18	1	61	50	75.4	2	2	2	2	2	24	2
51919607	69	1	75	1.72	25.3515	2	2	1	1	1	1	2	1	2	1	1	2	131	217	1.3	78.9	1	2	1	1	2	1	4	5	6	192	130	22	22	23	272	200	20	1	67	26	245.7	1	1	2	2	1	24	2
51983690	38	1	78	1.72	26.3656	3	1	2	2	2	1	2	2	2	3	2	2	157	211	4	299.1	2	2	1	1	1	1	4	4	7	218	104	50	50	20	240	87	20	2	76	79	396.6	1	2	2	2	2	24	2
51997565	46	1	101	1.75	32.9796	2	2	2	2	2	1	2	2	2	3	2	2	126	134	4.1	129	2	2	4	1	2	1	4	4	9.5	211	120	39	39	9	72	9	9	2	100	76	129	2	2	2	2	2	24	2
3379327	61	1	70	1.75	22.8571	3	1	1	2	2	1	2	2	2	3	2	2	156	92	1.3	80.2	3	2	4	1	2	3	2	4	11	279	123	39	39	19	210	31	8	2	69	20	393.7	1	2	2	2	2	24	2
51994220	48	2	65	1.6	25.3906	2	1	2	2	2	1	1	2	2	3	2	2	95	164	2	161.5	2	2	1	1	2	1	4	4	5	165	81	28	28	17	240	97	17	2	76	102	300.7	1	2	2	2	2	24	2
51996365	49	1	91	1.86	26.3036	3	2	1	1	2	1	2	2	2	3	2	2	137	138	1.7	84.8	3	2	4	3	1	1	1	5	9	240	154	60	60	15	144	77	15	1	65	41	249.1	1	2	2	2	2	24	2
51999152	62	2	67	1.6	26.1719	2	2	2	2	2	2	1	2	2	3	2	2	129	174	3.3	66.7	3	2	4	1	2	1	1	4	10	233	148	39	39	15	96	55	14	1	68	35	379.4	1	1	2	2	1	24	2
52001521	42	1	98	1.72	33.126	4	1	2	2	2	1	2	2	2	3	2	1	148	250	2.2	127	3	2	1	1	2	1	1	5	7	181	106	17	17	14	24	9	13	1	83	110	266.9	1	1	2	1	2	24	2
3591054	52	1	80	1.78	25.2493	3	1	1	2	2	1	2	2	2	3	2	2	157	157	2.1	84.5	1	2	4	4	2	1	4	3	7	168	72	0	0	12	16	7	4	2	103	109	103.6	1	2	2	2	2	24	2
51961275	27	2	57	1.8	17.5926	4	1	2	2	2	2	2	2	2	1	1	2	94	261	1.3	57.1	1	2	2	1	2	1	4	5	6.5	227	76	14	14	40	72	14	18	1	61	50	75.4	2	2	2	1	2	24	2
51919607	69	1	75	1.72	25.3515	2	2	1	1	1	1	2	1	2	1	1	2	131	217	1.3	78.9	1	2	1	1	2	1	4	5	6	192	130	22	22	23	272	200	20	1	67	26	245.7	1	1	2	2	1	24	2
51983690	38	1	78	1.72	26.3656	3	1	2	2	2	1	2	2	2	3	2	2	157	211	4	299.1	2	2	1	1	1	1	4	4	7	218	104	50	50	20	240	87	20	2	76	79	396.6	1	2	2	2	2	24	2
51997565	46	1	101	1.75	32.9796	2	2	2	2	2	1	2	2	2	3	2	2	126	134	4.1	129	2	2	4	1	2	1	4	4	9.5	211	120	39	39	9	72	9	9	2	100	76	129	2	2	2	2	2	24	2
3379327	61	1	70	1.75	22.8571	3	1	1	2	2	1	2	2	2	3	2	2	156	92	1.3	80.2	3	2	4	1	2	3	2	4	11	279	123	39	39	19	210	31	8	2	69	20	393.7	1	2	2	1	2	24	2
51994220	48	2	65	1.6	25.3906	2	1	2	2	2	1	1	2	2	3	2	2	95	164	2	161.5	2	2	1	1	2	1	4	4	5	165	81	28	28	17	240	97	17	2	76	102	300.7	1	2	2	2	2	24	2
51996365	49	1	91	1.86	26.3036	3	2	1	1	2	1	2	2	2	3	2	2	137	138	1.7	84.8	3	2	4	3	1	1	1	5	9	240	154	60	60	15	144	77	15	1	65	41	249.1	1	2	2	1	2	24	2
51999152	62	2	67	1.6	26.1719	2	2	2	2	2	2	1	2	2	3	2	2	129	174	3.3	66.7	3	2	4	1	2	1	1	4	10	233	148	39	39	15	96	55	14	1	68	35	379.4	1	1	2	2	1	24	2
52001521	42	1	98	1.72	33.126	4	1	2	2	2	1	2	2	2	3	2	1	148	250	2.2	127	3	2	1	1	2	1	1	5	7	181	106	17	17	14	24	9	13	1	83	110	266.9	1	1	2	2	2	24	2
3591054	52	1	80	1.78	25.2493	3	1	1	2	2	1	2	2	2	3	2	2	157	157	2.1	84.5	1	2	4	4	2	1	4	3	7	168	72	0	0	12	16	7	4	2	103	109	103.6	1	2	2	2	2	24	2
51961275	27	2	57	1.8	17.5926	4	1	2	2	2	2	2	2	2	1	1	2	94	261	1.3	57.1	1	2	2	1	2	1	4	5	6.5	227	76	14	14	40	72	14	18	1	61	50	75.4	2	2	2	2	2	24	2
51919607	69	1	75	1.72	25.3515	2	2	1	1	1	1	2	1	2	1	1	2	131	217	1.3	78.9	1	2	1	1	2	1	4	5	6	192	130	22	22	23	272	200	20	1	67	26	245.7	1	1	2	2	1	24	2
51983690	38	1	78	1.72	26.3656	3	1	2	2	2	1	2	2	2	3	2	2	157	211	4	299.1	2	2	1	1	1	1	4	4	7	218	104	50	50	20	240	87	20	2	76	79	396.6	1	2	2	1	2	24	2
51997565	46	1	101	1.75	32.9796	2	2	2	2	2	1	2	2	2	3	2	2	126	134	4.1	129	2	2	4	1	2	1	4	4	9.5	211	120	39	39	9	72	9	9	2	100	76	129	2	2	2	2	2	24	2
3379327	61	1	70	1.75	22.8571	3	1	1	2	2	1	2	2	2	3	2	2	156	92	1.3	80.2	3	2	4	1	2	3	2	4	11	279	123	39	39	19	210	31	8	2	69	20	393.7	1	2	2	2	2	24	2
51994220	48	2	65	1.6	25.3906	2	1	2	2	2	1	1	2	2	3	2	2	95	164	2	161.5	2	2	1	1	2	1	4	4	5	165	81	28	28	17	240	97	17	2	76	102	300.7	1	2	2	2	2	24	2
51996365	49	1	91	1.86	26.3036	3	2	1	1	2	1	2	2	2	3	2	2	137	138	1.7	84.8	3	2	4	3	1	1	1	5	9	240	154	60	60	15	144	77	15	1	65	41	249.1	1	2	2	2	2	24	2
51999152	62	2	67	1.6	26.1719	2	2	2	2	2	2	1	2	2	3	2	2	129	174	3.3	66.7	3	2	4	1	2	1	1	4	10	233	148	39	39	15	96	55	14	1	68	35	379.4	1	1	2	2	1	24	2
52001521	42	1	98	1.72	33.126	4	1	2	2	2	1	2	2	2	3	2	1	148	250	2.2	127	3	2	1	1	2	1	1	5	7	181	106	17	17	14	24	9	13	1	83	110	266.9	1	1	2	2	2	24	2
3591054	52	1	80	1.78	25.2493	3	1	1	2	2	1	2	2	2	3	2	2	157	157	2.1	84.5	1	2	4	4	2	1	4	3	7	168	72	0	0	12	16	7	4	2	103	109	103.6	1	2	2	2	2	24	2
51961275	27	2	57	1.8	17.5926	4	1	2	2	2	2	2	2	2	1	1	2	94	261	1.3	57.1	1	2	2	1	2	1	4	5	6.5	227	76	14	14	40	72	14	18	1	61	50	75.4	2	2	2	1	2	24	2
51919607	69	1	75	1.72	25.3515	2	2	1	1	1	1	2	1	2	1	1	2	131	217	1.3	78.9	1	2	1	1	2	1	4	5	6	192	130	22	22	23	272	200	20	1	67	26	245.7	1	1	2	2	1	24	2
51983690	38	1	78	1.72	26.3656	3	1	2	2	2	1	2	2	2	3	2	2	157	211	4	299.1	2	2	1	1	1	1	4	4	7	218	104	50	50	20	240	87	20	2	76	79	396.6	1	2	2	2	2	24	2
51997565	46	1	101	1.75	32.9796	2	2	2	2	2	1	2	2	2	3	2	2	126	134	4.1	129	2	2	4	1	2	1	4	4	9.5	211	120	39	39	9	72	9	9	2	100	76	129	2	2	2	2	2	24	2
3379327	61	1	70	1.75	22.8571	3	1	1	2	2	1	2	2	2	3	2	2	156	92	1.3	80.2	3	2	4	1	2	3	2	4	11	279	123	39	39	19	210	31	8	2	69	20	393.7	1	2	2	2	2	24	2
51994220	48	2	65	1.6	25.3906	2	1	2	2	2	1	1	2	2	3	2	2	95	164	2	161.5	2	2	1	1	2	1	4	4	5	165	81	28	28	17	240	97	17	2	76	102	300.7	1	2	2	2	2	24	2
51996365	49	1	91	1.86	26.3036	3	2	1	1	2	1	2	2	2	3	2	2	137	138	1.7	84.8	3	2	4	3	1	1	1	5	9	240	154	60	60	15	144	77	15	1	65	41	249.1	1	2	2	2	2	24	2
51999152	62	2	67	1.6	26.1719	2	2	2	2	2	2	1	2	2	3	2	2	129	174	3.3	66.7	3	2	4	1	2	1	1	4	10	233	148	39	39	15	96	55	14	1	68	35	379.4	1	1	2	1	1	24	2
52001521	42	1	98	1.72	33.126	4	1	2	2	2	1	2	2	2	3	2	1	148	250	2.2	127	3	2	1	1	2	1	1	5	7	181	106	17	17	14	24	9	13	1	83	110	266.9	1	1	2	2	2	24	2
3591054	52	1	80	1.78	25.2493	3	1	1	2	2	1	2	2	2	3	2	2	157	157	2.1	84.5	1	2	4	4	2	1	4	3	7	168	72	0	0	12	16	7	4	2	103	109	103.6	1	2	2	2	2	24	2
51961275	27	2	57	1.8	17.5926	4	1	2	2	2	2	2	2	2	1	1	2	94	261	1.3	57.1	1	2	2	1	2	1	4	5	6.5	227	76	14	14	40	72	14	18	1	61	50	75.4	2	2	2	1	2	24	2
51919607	69	1	75	1.72	25.3515	2	2	1	1	1	1	2	1	2	1	1	2	131	217	1.3	78.9	1	2	1	1	2	1	4	5	6	192	130	22	22	23	272	200	20	1	67	26	245.7	1	1	2	2	1	24	2
51983690	38	1	78	1.72	26.3656	3	1	2	2	2	1	2	2	2	3	2	2	157	211	4	299.1	2	2	1	1	1	1	4	4	7	218	104	50	50	20	240	87	20	2	76	79	396.6	1	2	2	2	2	24	2
51997565	46	1	101	1.75	32.9796	2	2	2	2	2	1	2	2	2	3	2	2	126	134	4.1	129	2	2	4	1	2	1	4	4	9.5	211	120	39	39	9	72	9	9	2	100	76	129	2	2	2	2	2	24	2
3379327	61	1	70	1.75	22.8571	3	1	1	2	2	1	2	2	2	3	2	2	156	92	1.3	80.2	3	2	4	1	2	3	2	4	11	279	123	39	39	19	210	31	8	2	69	20	393.7	1	2	2	2	2	24	2
51994220	48	2	65	1.6	25.3906	2	1	2	2	2	1	1	2	2	3	2	2	95	164	2	161.5	2	2	1	1	2	1	4	4	5	165	81	28	28	17	240	97	17	2	76	102	300.7	1	2	2	2	2	24	2
51996365	49	1	91	1.86	26.3036	3	2	1	1	2	1	2	2	2	3	2	2	137	138	1.7	84.8	3	2	4	3	1	1	1	5	9	240	154	60	60	15	144	77	15	1	65	41	249.1	1	2	2	2	2	24	2
51999152	62	2	67	1.6	26.1719	2	2	2	2	2	2	1	2	2	3	2	2	129	174	3.3	66.7	3	2	4	1	2	1	1	4	10	233	148	39	39	15	96	55	14	1	68	35	379.4	1	1	2	2	1	24	2
52001521	42	1	98	1.72	33.126	4	1	2	2	2	1	2	2	2	3	2	1	148	250	2.2	127	3	2	1	1	2	1	1	5	7	181	106	17	17	14	24	9	13	1	83	110	266.9	1	1	2	1	2	24	2
3591054	52	1	80	1.78	25.2493	3	1	1	2	2	1	2	2	2	3	2	2	157	157	2.1	84.5	1	2	4	4	2	1	4	3	7	168	72	0	0	12	16	7	4	2	103	109	103.6	1	2	2	2	2	24	2
51961275	27	2	57	1.8	17.5926	4	1	2	2	2	2	2	2	2	1	1	2	94	261	1.3	57.1	1	2	2	1	2	1	4	5	6.5	227	76	14	14	40	72	14	18	1	61	50	75.4	2	2	2	2	2	24	2
3344853	51	1	85	1.73	28.4005	3	1	1	2	2	2	2	2	2	3	2	2	87	79	4.2	121.2	2	2	1	1	2	1	4	5	8	285	139	20	20	18	120	60	18	1	68	54	177.3	1	1	2	1	2	24	2
52144678	55	1	100	1.9	27.7008	4	1	2	2	2	1	2	2	1	3	2	2	92	112	3.7	168.1	3	2	1	1	1	1	1	1	5	224	95	23	23	18	288	288	18	1	40	29	232.6	1	1	1	1	1	0	1
52151073	39	1	100	1.73	33.4124	3	1	2	2	2	2	2	2	2	3	2	2	175	171	2.7	64	1	2	4	1	2	1	4	4	7.5	193	98	39	39	15	24	11	7	2	120	171	94.3	2	2	2	2	2	24	2
52143265	60	2	59	1.58	23.634	3	1	2	2	2	2	2	2	2	3	1	2	84	13	6.9	144	2	2	1	3	2	1	4	4	5	143	72	18	18	21	240	44	21	1	71	13	678.6	1	2	2	1	2	24	2
52162456	31	1	68	1.93	18.2555	3	1	2	2	2	2	2	2	2	1	2	2	153	163	3.2	83.4	3	2	1	1	1	1	1	4	5.5	150	81	29	29	11	48	16	9	2	71	40	106.2	2	2	2	2	2	24	2
52170572	36	1	95	1.9	26.3158	3	1	1	1	2	1	2	2	2	1	2	2	179	123	1.2	61.9	3	2	4	1	2	1	1	4	11	233	125	40	40	7	9	6	6	2	80	78	122.1	1	2	2	2	2	24	2
52165053	59	1	71	1.64	26.398	3	1	2	1	1	1	1	1	2	3	1	2	154	145	2.3	96.9	3	2	2	4	1	1	1	4	8	196	102	30	30	7	96	96	4	1	69	9	303.8	1	1	1	1	1	0	1
52160368	53	1	70	1.7	24.2215	4	1	1	1	2	1	2	2	2	3	2	2	91	90	1.7	95.4	3	2	1	1	2	1	1	1	7	140	73	18	18	15	96	23	15	2	71	71	125	2	2	2	2	2	24	2
52172456	37	1	100	1.85	29.2184	4	1	1	2	2	1	2	2	1	1	2	1	148	255	2.6	97.1	2	2	4	1	1	1	4	1	5	171	99	17	17	9	180	180	9	1	112	161	220	1	1	2	1	1	0	1
52141652	67	2	66	1.58	26.4381	3	2	2	1	2	1	1	1	2	1	1	2	131	161	1.8	62.6	1	1	2	4	2	2	1	8	6	116	77	未动弓	未动弓	24	72	22	9	2	83	86	71.3	2	2	2	2	2	24	2
3344853	51	1	85	1.73	28.4005	3	1	1	2	2	2	2	2	2	3	2	2	87	79	4.2	121.2	2	2	1	1	2	1	4	5	8	285	139	20	20	18	120	60	18	1	68	54	177.3	1	1	2	1	2	24	2
52144678	55	1	100	1.9	27.7008	4	1	2	2	2	1	2	2	1	3	2	2	92	112	3.7	168.1	3	2	1	1	1	1	1	1	5	224	95	23	23	18	288	288	18	1	40	29	232.6	1	1	1	1	1	0	1
52151073	39	1	100	1.73	33.4124	3	1	2	2	2	2	2	2	2	3	2	2	175	171	2.7	64	1	2	4	1	2	1	4	4	7.5	193	98	39	39	15	24	11	7	2	120	171	94.3	2	2	2	2	2	24	2
52143265	60	2	59	1.58	23.634	3	1	2	2	2	2	2	2	2	3	1	2	84	13	6.9	144	2	2	1	3	2	1	4	4	5	143	72	18	18	21	240	44	21	1	71	13	678.6	1	2	2	2	2	24	2
52162456	31	1	68	1.93	18.2555	3	1	2	2	2	2	2	2	2	1	2	2	153	163	3.2	83.4	3	2	1	1	1	1	1	4	5.5	150	81	29	29	11	48	16	9	2	71	40	106.2	2	2	2	2	2	24	2
52170572	36	1	95	1.9	26.3158	3	1	1	1	2	1	2	2	2	1	2	2	179	123	1.2	61.9	3	2	4	1	2	1	1	4	11	233	125	40	40	7	9	6	6	2	80	78	122.1	1	2	2	1	2	24	2
52165053	59	1	71	1.64	26.398	3	1	2	1	1	1	1	1	2	3	1	2	154	145	2.3	96.9	3	2	2	4	1	1	1	4	8	196	102	30	30	7	96	96	4	1	69	9	303.8	1	1	1	1	1	0	1
52160368	53	1	70	1.7	24.2215	4	1	1	1	2	1	2	2	2	3	2	2	91	90	1.7	95.4	3	2	1	1	2	1	1	1	7	140	73	18	18	15	96	23	15	2	71	71	125	2	2	2	1	2	24	2
52172456	37	1	100	1.85	29.2184	4	1	1	2	2	1	2	2	1	1	2	1	148	255	2.6	97.1	2	2	4	1	1	1	4	1	5	171	99	17	17	9	180	180	9	1	112	161	220	1	1	2	1	1	0	1
52141652	67	2	66	1.58	26.4381	3	2	2	1	2	1	1	1	2	1	1	2	131	161	1.8	62.6	1	1	2	4	2	2	1	8	6	116	77	未动弓	未动弓	24	72	22	9	2	83	86	71.3	2	2	2	2	2	24	2
3344853	51	1	85	1.73	28.4005	3	1	1	2	2	2	2	2	2	3	2	2	87	79	4.2	121.2	2	2	1	1	2	1	4	5	8	285	139	20	20	18	120	60	18	1	68	54	177.3	1	1	2	2	2	24	2
52144678	55	1	100	1.9	27.7008	4	1	2	2	2	1	2	2	1	3	2	2	92	112	3.7	168.1	3	2	1	1	1	1	1	1	5	224	95	23	23	18	288	288	18	1	40	29	232.6	1	1	1	1	1	0	1
52151073	39	1	100	1.73	33.4124	3	1	2	2	2	2	2	2	2	3	2	2	175	171	2.7	64	1	2	4	1	2	1	4	4	7.5	193	98	39	39	15	24	11	7	2	120	171	94.3	2	2	2	2	2	24	2
52143265	60	2	59	1.58	23.634	3	1	2	2	2	2	2	2	2	3	1	2	84	13	6.9	144	2	2	1	3	2	1	4	4	5	143	72	18	18	21	240	44	21	1	71	13	678.6	1	2	2	1	2	24	2
52162456	31	1	68	1.93	18.2555	3	1	2	2	2	2	2	2	2	1	2	2	153	163	3.2	83.4	3	2	1	1	1	1	1	4	5.5	150	81	29	29	11	48	16	9	2	71	40	106.2	2	2	2	2	2	24	2
52170572	36	1	95	1.9	26.3158	3	1	1	1	2	1	2	2	2	1	2	2	179	123	1.2	61.9	3	2	4	1	2	1	1	4	11	233	125	40	40	7	9	6	6	2	80	78	122.1	1	2	2	1	2	24	2
52165053	59	1	71	1.64	26.398	3	1	2	1	1	1	1	1	2	3	1	2	154	145	2.3	96.9	3	2	2	4	1	1	1	4	8	196	102	30	30	7	96	96	4	1	69	9	303.8	1	1	1	1	1	0	1
52160368	53	1	70	1.7	24.2215	4	1	1	1	2	1	2	2	2	3	2	2	91	90	1.7	95.4	3	2	1	1	2	1	1	1	7	140	73	18	18	15	96	23	15	2	71	71	125	2	2	2	2	2	24	2
52172456	37	1	100	1.85	29.2184	4	1	1	2	2	1	2	2	1	1	2	1	148	255	2.6	97.1	2	2	4	1	1	1	4	1	5	171	99	17	17	9	180	180	9	1	112	161	220	1	1	2	1	1	0	1
52141652	67	2	66	1.58	26.4381	3	2	2	1	2	1	1	1	2	1	1	2	131	161	1.8	62.6	1	1	2	4	2	2	1	8	6	116	77	未动弓	未动弓	24	72	22	9	2	83	86	71.3	2	2	2	2	2	24	2
51919607	69	1	75	1.72	25.3515	2	2	1	1	1	1	2	1	2	1	1	2	131	217	1.3	78.9	1	2	1	1	2	1	4	5	6	192	130	22	22	23	272	200	20	1	67	26	245.7	1	1	2	1	1	18	2
51983690	38	1	78	1.72	26.3656	3	1	2	2	2	1	2	2	2	3	2	2	157	211	4	299.1	2	2	1	1	1	1	4	4	7	218	104	50	50	20	240	87	20	2	76	79	396.6	1	2	2	2	2	18	2
51997565	46	1	101	1.75	32.9796	2	2	2	2	2	1	2	2	2	3	2	2	126	134	4.1	129	2	2	4	1	2	1	4	4	9.5	211	120	39	39	9	72	9	9	2	100	76	129	2	2	2	2	2	18	2
3379327	61	1	70	1.75	22.8571	3	1	1	2	2	1	2	2	2	3	2	2	156	92	1.3	80.2	3	2	4	1	2	3	2	4	11	279	123	39	39	19	210	31	8	2	69	20	393.7	1	2	2	2	2	18	2
51994220	48	2	65	1.6	25.3906	2	1	2	2	2	1	1	2	2	3	2	2	95	164	2	161.5	2	2	1	1	2	1	4	4	5	165	81	28	28	17	240	97	17	2	76	102	300.7	1	2	2	2	2	18	2
51996365	49	1	91	1.86	26.3036	3	2	1	1	2	1	2	2	2	3	2	2	137	138	1.7	84.8	3	2	4	3	1	1	1	5	9	240	154	60	60	15	144	77	15	1	65	41	249.1	1	2	2	2	2	18	2
51999152	62	2	67	1.6	26.1719	2	2	2	2	2	2	1	2	2	3	2	2	129	174	3.3	66.7	3	2	4	1	2	1	1	4	10	233	148	39	39	15	96	55	14	1	68	35	379.4	1	1	2	2	1	18	2
52001521	42	1	98	1.72	33.126	4	1	2	2	2	1	2	2	2	3	2	1	148	250	2.2	127	3	2	1	1	2	1	1	5	7	181	106	17	17	14	24	9	13	1	83	110	266.9	1	1	2	2	2	18	2
3591054	52	1	80	1.78	25.2493	3	1	1	2	2	1	2	2	2	3	2	2	157	157	2.1	84.5	1	2	4	4	2	1	4	3	7	168	72	0	0	12	16	7	4	2	103	109	103.6	1	2	2	2	2	18	2
51961275	27	2	57	1.8	17.5926	4	1	2	2	2	2	2	2	2	1	1	2	94	261	1.3	57.1	1	2	2	1	2	1	4	5	6.5	227	76	14	14	40	72	14	18	1	61	50	75.4	2	2	2	2	2	18	2
3344853	51	1	85	1.73	28.4005	3	1	1	2	2	2	2	2	2	3	2	2	87	79	4.2	121.2	2	2	1	1	2	1	4	5	8	285	139	20	20	18	120	60	18	1	68	54	177.3	1	1	2	2	2	24	2
52144678	55	1	100	1.9	27.7008	4	1	2	2	2	1	2	2	1	3	2	2	92	112	3.7	168.1	3	2	1	1	1	1	1	1	5	224	95	23	23	18	288	288	18	1	40	29	232.6	1	1	1	1	1	0	1
52151073	39	1	100	1.73	33.4124	3	1	2	2	2	2	2	2	2	3	2	2	175	171	2.7	64	1	2	4	1	2	1	4	4	7.5	193	98	39	39	15	24	11	7	2	120	171	94.3	2	2	2	2	2	24	2
52143265	60	2	59	1.58	23.634	3	1	2	2	2	2	2	2	2	3	1	2	84	13	6.9	144	2	2	1	3	2	1	4	4	5	143	72	18	18	21	240	44	21	1	71	13	678.6	1	2	2	1	2	24	2
52162456	31	1	68	1.93	18.2555	3	1	2	2	2	2	2	2	2	1	2	2	153	163	3.2	83.4	3	2	1	1	1	1	1	4	5.5	150	81	29	29	11	48	16	9	2	71	40	106.2	2	2	2	2	2	24	2
52170572	36	1	95	1.9	26.3158	3	1	1	1	2	1	2	2	2	1	2	2	179	123	1.2	61.9	3	2	4	1	2	1	1	4	11	233	125	40	40	7	9	6	6	2	80	78	122.1	1	2	2	1	2	24	2
52165053	59	1	71	1.64	26.398	3	1	2	1	1	1	1	1	2	3	1	2	154	145	2.3	96.9	3	2	2	4	1	1	1	4	8	196	102	30	30	7	96	96	4	1	69	9	303.8	1	1	1	1	1	0	1
52160368	53	1	70	1.7	24.2215	4	1	1	1	2	1	2	2	2	3	2	2	91	90	1.7	95.4	3	2	1	1	2	1	1	1	7	140	73	18	18	15	96	23	15	2	71	71	125	2	2	2	2	2	24	2
52172456	37	1	100	1.85	29.2184	4	1	1	2	2	1	2	2	1	1	2	1	148	255	2.6	97.1	2	2	4	1	1	1	4	1	5	171	99	17	17	9	180	180	9	1	112	161	220	1	1	2	1	1	0	1
52141652	67	2	66	1.58	26.4381	3	2	2	1	2	1	1	1	2	1	1	2	131	161	1.8	62.6	1	1	2	4	2	2	1	8	6	116	77	未动弓	未动弓	24	72	22	9	2	83	86	71.3	2	2	2	2	2	24	2
52162218	66	2	68	1.6	26.5625	3	1	2	1	2	1	1	2	2	1	2	2	145	255	1	41	2	2	4	1	2	1	4	1	6	100	71	17	17	11	48	11	9	2	85	101	61	2	2	2	2	2	24	2
52153612	41	1	91	1.72	30.7599	3	1	1	1	1	1	2	2	1	3	2	2	164	83	2.5	264.8	3	1	3	4	2	2	1	8	6	195	138	未动弓	未动弓	9	14	8	4	2	103	39	587	1	2	2	2	2	24	2
52178371	37	1	90	1.75	29.3878	3	1	2	2	1	1	2	2	2	1	2	2	94	70	3	112.2	1	2	4	1	2	1	1	4	10	197	101	50	50	10	36	15	7	2	70	66	112.2	2	2	2	1	2	24	2
52179994	38	1	90	1.73	30.0712	4	1	1	1	2	1	2	2	2	3	2	2	128	371	3	86.5	2	2	4	1	2	1	4	9	5	149	87	3	3	9	40	10	9	2	83	210	143	1	2	2	2	2	24	2
52181455	35	1	77	1.7	26.6436	3	1	1	1	2	1	2	2	2	3	2	2	144	179	2	84.9	3	2	1	4	1	1	1	5	7	231	112	11	11	9	40	16	8	2	76	60	90	2	2	2	2	2	24	2
51994220	48	2	65	1.6	25.3906	2	1	2	2	2	1	1	2	2	3	2	2	95	164	2	161.5	2	2	1	1	2	1	4	4	5	165	81	28	28	17	240	97	17	2	76	102	300.7	1	2	2	1	2	18	2
51996365	49	1	91	1.86	26.3036	3	2	1	1	2	1	2	2	2	3	2	2	137	138	1.7	84.8	3	2	4	3	1	1	1	5	9	240	154	60	60	15	144	77	15	1	65	41	249.1	1	2	2	1	2	18	2
51999152	62	2	67	1.6	26.1719	2	2	2	2	2	2	1	2	2	3	2	2	129	174	3.3	66.7	3	2	4	1	2	1	1	4	10	233	148	39	39	15	96	55	14	1	68	35	379.4	1	1	2	2	1	18	2
52001521	42	1	98	1.72	33.126	4	1	2	2	2	1	2	2	2	3	2	1	148	250	2.2	127	3	2	1	1	2	1	1	5	7	181	106	17	17	14	24	9	13	1	83	110	266.9	1	1	2	2	2	18	2
3591054	52	1	80	1.78	25.2493	3	1	1	2	2	1	2	2	2	3	2	2	157	157	2.1	84.5	1	2	4	4	2	1	4	3	7	168	72	0	0	12	16	7	4	2	103	109	103.6	1	2	2	2	2	18	2
51919607	69	1	75	1.72	25.3515	2	2	1	1	1	1	2	1	2	1	1	2	131	217	1.3	78.9	1	2	1	1	2	1	4	5	6	192	130	22	22	23	272	200	20	1	67	26	245.7	1	1	2	1	1	18	2
51983690	38	1	78	1.72	26.3656	3	1	2	2	2	1	2	2	2	3	2	2	157	211	4	299.1	2	2	1	1	1	1	4	4	7	218	104	50	50	20	240	87	20	2	76	79	396.6	1	2	2	1	2	18	2
51997565	46	1	101	1.75	32.9796	2	2	2	2	2	1	2	2	2	3	2	2	126	134	4.1	129	2	2	4	1	2	1	4	4	9.5	211	120	39	39	9	72	9	9	2	100	76	129	2	2	2	2	2	18	2
3379327	61	1	70	1.75	22.8571	3	1	1	2	2	1	2	2	2	3	2	2	156	92	1.3	80.2	3	2	4	1	2	3	2	4	11	279	123	39	39	19	210	31	8	2	69	20	393.7	1	2	2	1	2	18	2
51994220	48	2	65	1.6	25.3906	2	1	2	2	2	1	1	2	2	3	2	2	95	164	2	161.5	2	2	1	1	2	1	4	4	5	165	81	28	28	17	240	97	17	2	76	102	300.7	1	2	2	2	2	18	2
51996365	49	1	91	1.86	26.3036	3	2	1	1	2	1	2	2	2	3	2	2	137	138	1.7	84.8	3	2	4	3	1	1	1	5	9	240	154	60	60	15	144	77	15	1	65	41	249.1	1	2	2	2	2	18	2
51999152	62	2	67	1.6	26.1719	2	2	2	2	2	2	1	2	2	3	2	2	129	174	3.3	66.7	3	2	4	1	2	1	1	4	10	233	148	39	39	15	96	55	14	1	68	35	379.4	1	1	2	1	1	18	2
52001521	42	1	98	1.72	33.126	4	1	2	2	2	1	2	2	2	3	2	1	148	250	2.2	127	3	2	1	1	2	1	1	5	7	181	106	17	17	14	24	9	13	1	83	110	266.9	1	1	2	1	2	18	2
3591054	52	1	80	1.78	25.2493	3	1	1	2	2	1	2	2	2	3	2	2	157	157	2.1	84.5	1	2	4	4	2	1	4	3	7	168	72	0	0	12	16	7	4	2	103	109	103.6	1	2	2	2	2	18	2
51961275	27	2	57	1.8	17.5926	4	1	2	2	2	2	2	2	2	1	1	2	94	261	1.3	57.1	1	2	2	1	2	1	4	5	6.5	227	76	14	14	40	72	14	18	1	61	50	75.4	2	2	2	1	2	18	2
51919607	69	1	75	1.72	25.3515	2	2	1	1	1	1	2	1	2	1	1	2	131	217	1.3	78.9	1	2	1	1	2	1	4	5	6	192	130	22	22	23	272	200	20	1	67	26	245.7	1	1	2	2	1	18	2
51983690	38	1	78	1.72	26.3656	3	1	2	2	2	1	2	2	2	3	2	2	157	211	4	299.1	2	2	1	1	1	1	4	4	7	218	104	50	50	20	240	87	20	2	76	79	396.6	1	2	2	2	2	18	2
51997565	46	1	101	1.75	32.9796	2	2	2	2	2	1	2	2	2	3	2	2	126	134	4.1	129	2	2	4	1	2	1	4	4	9.5	211	120	39	39	9	72	9	9	2	100	76	129	2	2	2	2	2	18	2
3379327	61	1	70	1.75	22.8571	3	1	1	2	2	1	2	2	2	3	2	2	156	92	1.3	80.2	3	2	4	1	2	3	2	4	11	279	123	39	39	19	210	31	8	2	69	20	393.7	1	2	2	1	2	18	2
51994220	48	2	65	1.6	25.3906	2	1	2	2	2	1	1	2	2	3	2	2	95	164	2	161.5	2	2	1	1	2	1	4	4	5	165	81	28	28	17	240	97	17	2	76	102	300.7	1	2	2	2	2	18	2
51996365	49	1	91	1.86	26.3036	3	2	1	1	2	1	2	2	2	3	2	2	137	138	1.7	84.8	3	2	4	3	1	1	1	5	9	240	154	60	60	15	144	77	15	1	65	41	249.1	1	2	2	2	2	18	2
51999152	62	2	67	1.6	26.1719	2	2	2	2	2	2	1	2	2	3	2	2	129	174	3.3	66.7	3	2	4	1	2	1	1	4	10	233	148	39	39	15	96	55	14	1	68	35	379.4	1	1	2	2	1	18	2
52001521	42	1	98	1.72	33.126	4	1	2	2	2	1	2	2	2	3	2	1	148	250	2.2	127	3	2	1	1	2	1	1	5	7	181	106	17	17	14	24	9	13	1	83	110	266.9	1	1	2	2	2	18	2
3591054	52	1	80	1.78	25.2493	3	1	1	2	2	1	2	2	2	3	2	2	157	157	2.1	84.5	1	2	4	4	2	1	4	3	7	168	72	0	0	12	16	7	4	2	103	109	103.6	1	2	2	2	2	18	2
51961275	27	2	57	1.8	17.5926	4	1	2	2	2	2	2	2	2	1	1	2	94	261	1.3	57.1	1	2	2	1	2	1	4	5	6.5	227	76	14	14	40	72	14	18	1	61	50	75.4	2	2	2	1	2	18	2
51919607	69	1	75	1.72	25.3515	2	2	1	1	1	1	2	1	2	1	1	2	131	217	1.3	78.9	1	2	1	1	2	1	4	5	6	192	130	22	22	23	272	200	20	1	67	26	245.7	1	1	2	1	1	18	2
51983690	38	1	78	1.72	26.3656	3	1	2	2	2	1	2	2	2	3	2	2	157	211	4	299.1	2	2	1	1	1	1	4	4	7	218	104	50	50	20	240	87	20	2	76	79	396.6	1	2	2	1	2	18	2
51997565	46	1	101	1.75	32.9796	2	2	2	2	2	1	2	2	2	3	2	2	126	134	4.1	129	2	2	4	1	2	1	4	4	9.5	211	120	39	39	9	72	9	9	2	100	76	129	2	2	2	2	2	18	2
3379327	61	1	70	1.75	22.8571	3	1	1	2	2	1	2	2	2	3	2	2	156	92	1.3	80.2	3	2	4	1	2	3	2	4	11	279	123	39	39	19	210	31	8	2	69	20	393.7	1	2	2	1	2	18	2
51994220	48	2	65	1.6	25.3906	2	1	2	2	2	1	1	2	2	3	2	2	95	164	2	161.5	2	2	1	1	2	1	4	4	5	165	81	28	28	17	240	97	17	2	76	102	300.7	1	2	2	1	2	18	2
51996365	49	1	91	1.86	26.3036	3	2	1	1	2	1	2	2	2	3	2	2	137	138	1.7	84.8	3	2	4	3	1	1	1	5	9	240	154	60	60	15	144	77	15	1	65	41	249.1	1	2	2	1	2	18	2
51999152	62	2	67	1.6	26.1719	2	2	2	2	2	2	1	2	2	3	2	2	129	174	3.3	66.7	3	2	4	1	2	1	1	4	10	233	148	39	39	15	96	55	14	1	68	35	379.4	1	1	2	1	1	18	2
52001521	42	1	98	1.72	33.126	4	1	2	2	2	1	2	2	2	3	2	1	148	250	2.2	127	3	2	1	1	2	1	1	5	7	181	106	17	17	14	24	9	13	1	83	110	266.9	1	1	2	1	2	18	2
3591054	52	1	80	1.78	25.2493	3	1	1	2	2	1	2	2	2	3	2	2	157	157	2.1	84.5	1	2	4	4	2	1	4	3	7	168	72	0	0	12	16	7	4	2	103	109	103.6	1	2	2	2	2	18	2
51961275	27	2	57	1.8	17.5926	4	1	2	2	2	2	2	2	2	1	1	2	94	261	1.3	57.1	1	2	2	1	2	1	4	5	6.5	227	76	14	14	40	72	14	18	1	61	50	75.4	2	2	2	1	2	18	2
52631966	60	1	75	1.7	25.9516	2	1	1	2	2	2	2	2	2	3	2	2	106	67	2	72	2	2	1	1	2	1	4	4	8	207	98	16	16	13	72	23	13	1	98	64	90	2	2	2	2	2	18	2
1847080	71	2	61	1.59	24.1288	3	2	2	2	2	1	2	2	2	3	1	2	130	247	1.5	54.4	1	1	2	4	2	2	4	8	6	112	51	0	0	27	56	20	25	2	77	83	90	2	2	2	2	2	18	2
52620753	58	1	57	1.65	20.9366	3	1	1	2	2	1	2	2	2	1	2	2	130	105	1.3	83	2	2	1	1	1	1	4	5	7	186	107	17	17	19	36	32.5	18	2	90	56	83	2	2	2	2	2	18	2
52626622	22	1	85	1.85	24.8356	3	2	2	2	2	1	2	2	2	1	2	2	133	285	2	90.1	3	2	1	1	1	1	1	5	9	186	122	19	19	18	47	40.5	18	2	92	159	90.1	2	2	2	2	2	18	2
52640713	37	1	115	1.85	33.6012	3	1	1	1	2	1	2	2	2	3	2	1	154	87	2	92.7	1	2	1	1	2	1	4	5	4	174	85	10	10	10	20	19	9	2	87	74	111	2	2	2	2	2	18	2
52632004	25	2	115	1.72	38.8724	3	2	2	2	2	2	2	2	2	3	2	2	144	314	1.1	66.1	1	2	4	3	2	1	4	5	10	178	92	29	29	17	17	7	8	2	81	150	85.1	2	2	2	2	2	18	2
52476160	33	2	70	1.65	25.7117	3	1	2	2	2	1	2	2	2	3	2	2	130	225	1	48.7	3	2	2	1	1	1	1	5	8	146	95	21	21	9	48	11	9	2	77	130	70	2	2	2	2	2	18	2
52579145	37	1	116	1.76	37.4483	4	1	1	1	2	1	2	1	2	1	2	1	137	167	0.8	106	2	2	1	1	2	1	4	5	10	199	114	11	11	17	24	13	10	1	80	118	103	2	2	2	1	2	18	2
52439389	35	1	69	1.62	26.2917	3	1	1	2	1	1	2	2	2	3	1	2	132	327	2	88.7	1	2	4	1	2	1	4	5	6	167	79	18	18	27	189	65	19	1	72	82	88.7	2	2	2	2	2	18	2
52630631	61	1	77.5	1.67	27.7887	3	2	2	2	2	1	1	1	2	3	2	2	137	147	1.2	118.9	3	2	4	1	1	1	1	5	9	221	119	37	37	21	200	156	20	2	82	71	147.7	1	2	2	1	2	18	2
52631966	60	1	75	1.7	25.9516	2	1	1	2	2	2	2	2	2	3	2	2	106	67	2	72	2	2	1	1	2	1	4	4	8	207	98	16	16	13	72	23	13	1	98	64	90	2	2	2	2	2	18	2
1847080	71	2	61	1.59	24.1288	3	2	2	2	2	1	2	2	2	3	1	2	130	247	1.5	54.4	1	1	2	4	2	2	4	8	6	112	51	0	0	27	56	20	25	2	77	83	90	2	2	2	2	2	18	2
52620753	58	1	57	1.65	20.9366	3	1	1	2	2	1	2	2	2	1	2	2	130	105	1.3	83	2	2	1	1	1	1	4	5	7	186	107	17	17	19	36	32.5	18	2	90	56	83	2	2	2	2	2	18	2
52626622	22	1	85	1.85	24.8356	3	2	2	2	2	1	2	2	2	1	2	2	133	285	2	90.1	3	2	1	1	1	1	1	5	9	186	122	19	19	18	47	40.5	18	2	92	159	90.1	2	2	2	2	2	18	2
52640713	37	1	115	1.85	33.6012	3	1	1	1	2	1	2	2	2	3	2	1	154	87	2	92.7	1	2	1	1	2	1	4	5	4	174	85	10	10	10	20	19	9	2	87	74	111	2	2	2	2	2	18	2
52632004	25	2	115	1.72	38.8724	3	2	2	2	2	2	2	2	2	3	2	2	144	314	1.1	66.1	1	2	4	3	2	1	4	5	10	178	92	29	29	17	17	7	8	2	81	150	85.1	2	2	2	2	2	18	2
52476160	33	2	70	1.65	25.7117	3	1	2	2	2	1	2	2	2	3	2	2	130	225	1	48.7	3	2	2	1	1	1	1	5	8	146	95	21	21	9	48	11	9	2	77	130	70	2	2	2	2	2	18	2
52579145	37	1	116	1.76	37.4483	4	1	1	1	2	1	2	1	2	1	2	1	137	167	0.8	106	2	2	1	1	2	1	4	5	10	199	114	11	11	17	24	13	10	1	80	118	103	2	2	2	1	2	18	2
52439389	35	1	69	1.62	26.2917	3	1	1	2	1	1	2	2	2	3	1	2	132	327	2	88.7	1	2	4	1	2	1	4	5	6	167	79	18	18	27	189	65	19	1	72	82	88.7	2	2	2	2	2	18	2
52630631	61	1	77.5	1.67	27.7887	3	2	2	2	2	1	1	1	2	3	2	2	137	147	1.2	118.9	3	2	4	1	1	1	1	5	9	221	119	37	37	21	200	156	20	2	82	71	147.7	1	2	2	1	2	18	2
52631966	60	1	75	1.7	25.9516	2	1	1	2	2	2	2	2	2	3	2	2	106	67	2	72	2	2	1	1	2	1	4	4	8	207	98	16	16	13	72	23	13	1	98	64	90	2	2	2	2	2	18	2
1847080	71	2	61	1.59	24.1288	3	2	2	2	2	1	2	2	2	3	1	2	130	247	1.5	54.4	1	1	2	4	2	2	4	8	6	112	51	0	0	27	56	20	25	2	77	83	90	2	2	2	2	2	18	2
52620753	58	1	57	1.65	20.9366	3	1	1	2	2	1	2	2	2	1	2	2	130	105	1.3	83	2	2	1	1	1	1	4	5	7	186	107	17	17	19	36	32.5	18	2	90	56	83	2	2	2	2	2	18	2
52626622	22	1	85	1.85	24.8356	3	2	2	2	2	1	2	2	2	1	2	2	133	285	2	90.1	3	2	1	1	1	1	1	5	9	186	122	19	19	18	47	40.5	18	2	92	159	90.1	2	2	2	2	2	18	2
52640713	37	1	115	1.85	33.6012	3	1	1	1	2	1	2	2	2	3	2	1	154	87	2	92.7	1	2	1	1	2	1	4	5	4	174	85	10	10	10	20	19	9	2	87	74	111	2	2	2	2	2	18	2
52632004	25	2	115	1.72	38.8724	3	2	2	2	2	2	2	2	2	3	2	2	144	314	1.1	66.1	1	2	4	3	2	1	4	5	10	178	92	29	29	17	17	7	8	2	81	150	85.1	2	2	2	2	2	18	2
52476160	33	2	70	1.65	25.7117	3	1	2	2	2	1	2	2	2	3	2	2	130	225	1	48.7	3	2	2	1	1	1	1	5	8	146	95	21	21	9	48	11	9	2	77	130	70	2	2	2	2	2	18	2
52579145	37	1	116	1.76	37.4483	4	1	1	1	2	1	2	1	2	1	2	1	137	167	0.8	106	2	2	1	1	2	1	4	5	10	199	114	11	11	17	24	13	10	1	80	118	103	2	2	2	1	2	18	2
52439389	35	1	69	1.62	26.2917	3	1	1	2	1	1	2	2	2	3	1	2	132	327	2	88.7	1	2	4	1	2	1	4	5	6	167	79	18	18	27	189	65	19	1	72	82	88.7	2	2	2	2	2	18	2
52630631	61	1	77.5	1.67	27.7887	3	2	2	2	2	1	1	1	2	3	2	2	137	147	1.2	118.9	3	2	4	1	1	1	1	5	9	221	119	37	37	21	200	156	20	2	82	71	147.7	1	2	2	1	2	18	2
52631966	60	1	75	1.7	25.9516	2	1	1	2	2	2	2	2	2	3	2	2	106	67	2	72	2	2	1	1	2	1	4	4	8	207	98	16	16	13	72	23	13	1	98	64	90	2	2	2	2	2	18	2
1847080	71	2	61	1.59	24.1288	3	2	2	2	2	1	2	2	2	3	1	2	130	247	1.5	54.4	1	1	2	4	2	2	4	8	6	112	51	0	0	27	56	20	25	2	77	83	90	2	2	2	2	2	18	2
52620753	58	1	57	1.65	20.9366	3	1	1	2	2	1	2	2	2	1	2	2	130	105	1.3	83	2	2	1	1	1	1	4	5	7	186	107	17	17	19	36	32.5	18	2	90	56	83	2	2	2	2	2	18	2
52626622	22	1	85	1.85	24.8356	3	2	2	2	2	1	2	2	2	1	2	2	133	285	2	90.1	3	2	1	1	1	1	1	5	9	186	122	19	19	18	47	40.5	18	2	92	159	90.1	2	2	2	2	2	18	2
52640713	37	1	115	1.85	33.6012	3	1	1	1	2	1	2	2	2	3	2	1	154	87	2	92.7	1	2	1	1	2	1	4	5	4	174	85	10	10	10	20	19	9	2	87	74	111	2	2	2	2	2	18	2
52632004	25	2	115	1.72	38.8724	3	2	2	2	2	2	2	2	2	3	2	2	144	314	1.1	66.1	1	2	4	3	2	1	4	5	10	178	92	29	29	17	17	7	8	2	81	150	85.1	2	2	2	2	2	18	2
52476160	33	2	70	1.65	25.7117	3	1	2	2	2	1	2	2	2	3	2	2	130	225	1	48.7	3	2	2	1	1	1	1	5	8	146	95	21	21	9	48	11	9	2	77	130	70	2	2	2	2	2	18	2
52579145	37	1	116	1.76	37.4483	4	1	1	1	2	1	2	1	2	1	2	1	137	167	0.8	106	2	2	1	1	2	1	4	5	10	199	114	11	11	17	24	13	10	1	80	118	103	2	2	2	1	2	18	2
52439389	35	1	69	1.62	26.2917	3	1	1	2	1	1	2	2	2	3	1	2	132	327	2	88.7	1	2	4	1	2	1	4	5	6	167	79	18	18	27	189	65	19	1	72	82	88.7	2	2	2	2	2	18	2
52630631	61	1	77.5	1.67	27.7887	3	2	2	2	2	1	1	1	2	3	2	2	137	147	1.2	118.9	3	2	4	1	1	1	1	5	9	221	119	37	37	21	200	156	20	2	82	71	147.7	1	2	2	1	2	18	2
52631966	60	1	75	1.7	25.9516	2	1	1	2	2	2	2	2	2	3	2	2	106	67	2	72	2	2	1	1	2	1	4	4	8	207	98	16	16	13	72	23	13	1	98	64	90	2	2	2	2	2	18	2
1847080	71	2	61	1.59	24.1288	3	2	2	2	2	1	2	2	2	3	1	2	130	247	1.5	54.4	1	1	2	4	2	2	4	8	6	112	51	0	0	27	56	20	25	2	77	83	90	2	2	2	2	2	18	2
52620753	58	1	57	1.65	20.9366	3	1	1	2	2	1	2	2	2	1	2	2	130	105	1.3	83	2	2	1	1	1	1	4	5	7	186	107	17	17	19	36	32.5	18	2	90	56	83	2	2	2	2	2	18	2
52626622	22	1	85	1.85	24.8356	3	2	2	2	2	1	2	2	2	1	2	2	133	285	2	90.1	3	2	1	1	1	1	1	5	9	186	122	19	19	18	47	40.5	18	2	92	159	90.1	2	2	2	2	2	18	2
52640713	37	1	115	1.85	33.6012	3	1	1	1	2	1	2	2	2	3	2	1	154	87	2	92.7	1	2	1	1	2	1	4	5	4	174	85	10	10	10	20	19	9	2	87	74	111	2	2	2	2	2	18	2
52632004	25	2	115	1.72	38.8724	3	2	2	2	2	2	2	2	2	3	2	2	144	314	1.1	66.1	1	2	4	3	2	1	4	5	10	178	92	29	29	17	17	7	8	2	81	150	85.1	2	2	2	2	2	18	2
52476160	33	2	70	1.65	25.7117	3	1	2	2	2	1	2	2	2	3	2	2	130	225	1	48.7	3	2	2	1	1	1	1	5	8	146	95	21	21	9	48	11	9	2	77	130	70	2	2	2	2	2	18	2
52579145	37	1	116	1.76	37.4483	4	1	1	1	2	1	2	1	2	1	2	1	137	167	0.8	106	2	2	1	1	2	1	4	5	10	199	114	11	11	17	24	13	10	1	80	118	103	2	2	2	1	2	18	2
52439389	35	1	69	1.62	26.2917	3	1	1	2	1	1	2	2	2	3	1	2	132	327	2	88.7	1	2	4	1	2	1	4	5	6	167	79	18	18	27	189	65	19	1	72	82	88.7	2	2	2	2	2	18	2
52630631	61	1	77.5	1.67	27.7887	3	2	2	2	2	1	1	1	2	3	2	2	137	147	1.2	118.9	3	2	4	1	1	1	1	5	9	221	119	37	37	21	200	156	20	2	82	71	147.7	1	2	2	1	2	18	2
52631966	60	1	75	1.7	25.9516	2	1	1	2	2	2	2	2	2	3	2	2	106	67	2	72	2	2	1	1	2	1	4	4	8	207	98	16	16	13	72	23	13	1	98	64	90	2	2	2	2	2	18	2
1847080	71	2	61	1.59	24.1288	3	2	2	2	2	1	2	2	2	3	1	2	130	247	1.5	54.4	1	1	2	4	2	2	4	8	6	112	51	0	0	27	56	20	25	2	77	83	90	2	2	2	2	2	18	2
52620753	58	1	57	1.65	20.9366	3	1	1	2	2	1	2	2	2	1	2	2	130	105	1.3	83	2	2	1	1	1	1	4	5	7	186	107	17	17	19	36	32.5	18	2	90	56	83	2	2	2	2	2	18	2
52626622	22	1	85	1.85	24.8356	3	2	2	2	2	1	2	2	2	1	2	2	133	285	2	90.1	3	2	1	1	1	1	1	5	9	186	122	19	19	18	47	40.5	18	2	92	159	90.1	2	2	2	2	2	18	2
52640713	37	1	115	1.85	33.6012	3	1	1	1	2	1	2	2	2	3	2	1	154	87	2	92.7	1	2	1	1	2	1	4	5	4	174	85	10	10	10	20	19	9	2	87	74	111	2	2	2	2	2	18	2
52632004	25	2	115	1.72	38.8724	3	2	2	2	2	2	2	2	2	3	2	2	144	314	1.1	66.1	1	2	4	3	2	1	4	5	10	178	92	29	29	17	17	7	8	2	81	150	85.1	2	2	2	2	2	18	2
52476160	33	2	70	1.65	25.7117	3	1	2	2	2	1	2	2	2	3	2	2	130	225	1	48.7	3	2	2	1	1	1	1	5	8	146	95	21	21	9	48	11	9	2	77	130	70	2	2	2	2	2	18	2
52579145	37	1	116	1.76	37.4483	4	1	1	1	2	1	2	1	2	1	2	1	137	167	0.8	106	2	2	1	1	2	1	4	5	10	199	114	11	11	17	24	13	10	1	80	118	103	2	2	2	1	2	18	2
52439389	35	1	69	1.62	26.2917	3	1	1	2	1	1	2	2	2	3	1	2	132	327	2	88.7	1	2	4	1	2	1	4	5	6	167	79	18	18	27	189	65	19	1	72	82	88.7	2	2	2	2	2	18	2
52630631	61	1	77.5	1.67	27.7887	3	2	2	2	2	1	1	1	2	3	2	2	137	147	1.2	118.9	3	2	4	1	1	1	1	5	9	221	119	37	37	21	200	156	20	2	82	71	147.7	1	2	2	1	2	18	2
52631966	60	1	75	1.7	25.9516	2	1	1	2	2	2	2	2	2	3	2	2	106	67	2	72	2	2	1	1	2	1	4	4	8	207	98	16	16	13	72	23	13	1	98	64	90	2	2	2	2	2	18	2
1847080	71	2	61	1.59	24.1288	3	2	2	2	2	1	2	2	2	3	1	2	130	247	1.5	54.4	1	1	2	4	2	2	4	8	6	112	51	0	0	27	56	20	25	2	77	83	90	2	2	2	2	2	18	2
52620753	58	1	57	1.65	20.9366	3	1	1	2	2	1	2	2	2	1	2	2	130	105	1.3	83	2	2	1	1	1	1	4	5	7	186	107	17	17	19	36	32.5	18	2	90	56	83	2	2	2	2	2	18	2
52626622	22	1	85	1.85	24.8356	3	2	2	2	2	1	2	2	2	1	2	2	133	285	2	90.1	3	2	1	1	1	1	1	5	9	186	122	19	19	18	47	40.5	18	2	92	159	90.1	2	2	2	2	2	18	2
52640713	37	1	115	1.85	33.6012	3	1	1	1	2	1	2	2	2	3	2	1	154	87	2	92.7	1	2	1	1	2	1	4	5	4	174	85	10	10	10	20	19	9	2	87	74	111	2	2	2	2	2	18	2
52632004	25	2	115	1.72	38.8724	3	2	2	2	2	2	2	2	2	3	2	2	144	314	1.1	66.1	1	2	4	3	2	1	4	5	10	178	92	29	29	17	17	7	8	2	81	150	85.1	2	2	2	2	2	18	2
52476160	33	2	70	1.65	25.7117	3	1	2	2	2	1	2	2	2	3	2	2	130	225	1	48.7	3	2	2	1	1	1	1	5	8	146	95	21	21	9	48	11	9	2	77	130	70	2	2	2	2	2	18	2
52579145	37	1	116	1.76	37.4483	4	1	1	1	2	1	2	1	2	1	2	1	137	167	0.8	106	2	2	1	1	2	1	4	5	10	199	114	11	11	17	24	13	10	1	80	118	103	2	2	2	1	2	18	2
52439389	35	1	69	1.62	26.2917	3	1	1	2	1	1	2	2	2	3	1	2	132	327	2	88.7	1	2	4	1	2	1	4	5	6	167	79	18	18	27	189	65	19	1	72	82	88.7	2	2	2	2	2	18	2
52630631	61	1	77.5	1.67	27.7887	3	2	2	2	2	1	1	1	2	3	2	2	137	147	1.2	118.9	3	2	4	1	1	1	1	5	9	221	119	37	37	21	200	156	20	2	82	71	147.7	1	2	2	1	2	18	2
52631966	60	1	75	1.7	25.9516	2	1	1	2	2	2	2	2	2	3	2	2	106	67	2	72	2	2	1	1	2	1	4	4	8	207	98	16	16	13	72	23	13	1	98	64	90	2	2	2	2	2	18	2
1847080	71	2	61	1.59	24.1288	3	2	2	2	2	1	2	2	2	3	1	2	130	247	1.5	54.4	1	1	2	4	2	2	4	8	6	112	51	0	0	27	56	20	25	2	77	83	90	2	2	2	2	2	18	2
52620753	58	1	57	1.65	20.9366	3	1	1	2	2	1	2	2	2	1	2	2	130	105	1.3	83	2	2	1	1	1	1	4	5	7	186	107	17	17	19	36	32.5	18	2	90	56	83	2	2	2	2	2	18	2
52626622	22	1	85	1.85	24.8356	3	2	2	2	2	1	2	2	2	1	2	2	133	285	2	90.1	3	2	1	1	1	1	1	5	9	186	122	19	19	18	47	40.5	18	2	92	159	90.1	2	2	2	2	2	18	2
52640713	37	1	115	1.85	33.6012	3	1	1	1	2	1	2	2	2	3	2	1	154	87	2	92.7	1	2	1	1	2	1	4	5	4	174	85	10	10	10	20	19	9	2	87	74	111	2	2	2	2	2	18	2
52632004	25	2	115	1.72	38.8724	3	2	2	2	2	2	2	2	2	3	2	2	144	314	1.1	66.1	1	2	4	3	2	1	4	5	10	178	92	29	29	17	17	7	8	2	81	150	85.1	2	2	2	2	2	18	2
52476160	33	2	70	1.65	25.7117	3	1	2	2	2	1	2	2	2	3	2	2	130	225	1	48.7	3	2	2	1	1	1	1	5	8	146	95	21	21	9	48	11	9	2	77	130	70	2	2	2	2	2	18	2
52579145	37	1	116	1.76	37.4483	4	1	1	1	2	1	2	1	2	1	2	1	137	167	0.8	106	2	2	1	1	2	1	4	5	10	199	114	11	11	17	24	13	10	1	80	118	103	2	2	2	1	2	18	2
52439389	35	1	69	1.62	26.2917	3	1	1	2	1	1	2	2	2	3	1	2	132	327	2	88.7	1	2	4	1	2	1	4	5	6	167	79	18	18	27	189	65	19	1	72	82	88.7	2	2	2	2	2	18	2
52630631	61	1	77.5	1.67	27.7887	3	2	2	2	2	1	1	1	2	3	2	2	137	147	1.2	118.9	3	2	4	1	1	1	1	5	9	221	119	37	37	21	200	156	20	2	82	71	147.7	1	2	2	1	2	18	2
52631966	60	1	75	1.7	25.9516	2	1	1	2	2	2	2	2	2	3	2	2	106	67	2	72	2	2	1	1	2	1	4	4	8	207	98	16	16	13	72	23	13	1	98	64	90	2	2	2	2	2	18	2
1847080	71	2	61	1.59	24.1288	3	2	2	2	2	1	2	2	2	3	1	2	130	247	1.5	54.4	1	1	2	4	2	2	4	8	6	112	51	0	0	27	56	20	25	2	77	83	90	2	2	2	2	2	18	2
52620753	58	1	57	1.65	20.9366	3	1	1	2	2	1	2	2	2	1	2	2	130	105	1.3	83	2	2	1	1	1	1	4	5	7	186	107	17	17	19	36	32.5	18	2	90	56	83	2	2	2	2	2	18	2
52626622	22	1	85	1.85	24.8356	3	2	2	2	2	1	2	2	2	1	2	2	133	285	2	90.1	3	2	1	1	1	1	1	5	9	186	122	19	19	18	47	40.5	18	2	92	159	90.1	2	2	2	2	2	18	2
52640713	37	1	115	1.85	33.6012	3	1	1	1	2	1	2	2	2	3	2	1	154	87	2	92.7	1	2	1	1	2	1	4	5	4	174	85	10	10	10	20	19	9	2	87	74	111	2	2	2	2	2	18	2
52632004	25	2	115	1.72	38.8724	3	2	2	2	2	2	2	2	2	3	2	2	144	314	1.1	66.1	1	2	4	3	2	1	4	5	10	178	92	29	29	17	17	7	8	2	81	150	85.1	2	2	2	2	2	18	2
52476160	33	2	70	1.65	25.7117	3	1	2	2	2	1	2	2	2	3	2	2	130	225	1	48.7	3	2	2	1	1	1	1	5	8	146	95	21	21	9	48	11	9	2	77	130	70	2	2	2	2	2	18	2
52579145	37	1	116	1.76	37.4483	4	1	1	1	2	1	2	1	2	1	2	1	137	167	0.8	106	2	2	1	1	2	1	4	5	10	199	114	11	11	17	24	13	10	1	80	118	103	2	2	2	1	2	18	2
52439389	35	1	69	1.62	26.2917	3	1	1	2	1	1	2	2	2	3	1	2	132	327	2	88.7	1	2	4	1	2	1	4	5	6	167	79	18	18	27	189	65	19	1	72	82	88.7	2	2	2	2	2	18	2
52630631	61	1	77.5	1.67	27.7887	3	2	2	2	2	1	1	1	2	3	2	2	137	147	1.2	118.9	3	2	4	1	1	1	1	5	9	221	119	37	37	21	200	156	20	2	82	71	147.7	1	2	2	1	2	18	2
52631966	60	1	75	1.7	25.9516	2	1	1	2	2	2	2	2	2	3	2	2	106	67	2	72	2	2	1	1	2	1	4	4	8	207	98	16	16	13	72	23	13	1	98	64	90	2	2	2	2	2	18	2
1847080	71	2	61	1.59	24.1288	3	2	2	2	2	1	2	2	2	3	1	2	130	247	1.5	54.4	1	1	2	4	2	2	4	8	6	112	51	0	0	27	56	20	25	2	77	83	90	2	2	2	2	2	18	2
52620753	58	1	57	1.65	20.9366	3	1	1	2	2	1	2	2	2	1	2	2	130	105	1.3	83	2	2	1	1	1	1	4	5	7	186	107	17	17	19	36	32.5	18	2	90	56	83	2	2	2	2	2	18	2
52626622	22	1	85	1.85	24.8356	3	2	2	2	2	1	2	2	2	1	2	2	133	285	2	90.1	3	2	1	1	1	1	1	5	9	186	122	19	19	18	47	40.5	18	2	92	159	90.1	2	2	2	2	2	18	2
52640713	37	1	115	1.85	33.6012	3	1	1	1	2	1	2	2	2	3	2	1	154	87	2	92.7	1	2	1	1	2	1	4	5	4	174	85	10	10	10	20	19	9	2	87	74	111	2	2	2	2	2	18	2
52632004	25	2	115	1.72	38.8724	3	2	2	2	2	2	2	2	2	3	2	2	144	314	1.1	66.1	1	2	4	3	2	1	4	5	10	178	92	29	29	17	17	7	8	2	81	150	85.1	2	2	2	2	2	18	2
52476160	33	2	70	1.65	25.7117	3	1	2	2	2	1	2	2	2	3	2	2	130	225	1	48.7	3	2	2	1	1	1	1	5	8	146	95	21	21	9	48	11	9	2	77	130	70	2	2	2	2	2	18	2
52579145	37	1	116	1.76	37.4483	4	1	1	1	2	1	2	1	2	1	2	1	137	167	0.8	106	2	2	1	1	2	1	4	5	10	199	114	11	11	17	24	13	10	1	80	118	103	2	2	2	1	2	18	2
52439389	35	1	69	1.62	26.2917	3	1	1	2	1	1	2	2	2	3	1	2	132	327	2	88.7	1	2	4	1	2	1	4	5	6	167	79	18	18	27	189	65	19	1	72	82	88.7	2	2	2	2	2	18	2
52630631	61	1	77.5	1.67	27.7887	3	2	2	2	2	1	1	1	2	3	2	2	137	147	1.2	118.9	3	2	4	1	1	1	1	5	9	221	119	37	37	21	200	156	20	2	82	71	147.7	1	2	2	1	2	18	2
52346835	65	2	67	1.55	27.8876	3	2	2	2	2	1	2	2	2	3	2	2	125	138	0.8	107.6	2	2	1	1	2	2	4	4	8	214	147	46	46	19	240	167	19	1	68	33	255.4	1	2	2	2	2	12	2
52349443	35	1	60	1.73	20.0474	3	1	2	2	2	1	1	2	1	1	2	2	114	113	1.2	1135.4	2	2	1	1	2	1	4	5	6	148	77	17	17	15	231	160	15	1	69	41	522.4	1	2	2	1	2	12	2
52352598	53	1	80	1.7	27.6817	3	1	1	2	1	1	2	2	2	3	2	1	118	89	1.3	147.9	3	2	1	1	1	1	1	5	7	198	123	23	23	13	48	11	13	2	101	71	147.9	2	2	2	2	2	12	2
52348337	67	1	77	1.72	26.0276	3	1	1	2	2	1	2	2	2	3	2	2	126	301	1.3	55	2	2	2	3	2	2	1	4	6	218	139	37	37	18	72	50	6	2	89	200	122.9	2	2	2	2	2	12	2
52352469	57	1	75	1.8	23.1481	4	1	2	2	2	1	2	2	2	3	2	2	135	140	1.5	111.7	3	2	1	1	2	2	1	4	9	204	78	31	31	14	160	97	14	1	65	29	475.3	1	1	2	1	2	12	2
52360552	65	1	70	1.74	23.1206	3	2	1	2	2	1	1	2	2	3	2	2	91	129	2	81.8	1	2	1	1	2	1	4	5	6	174	86	22	22	7	20	11	7	1	91	129	87.8	2	2	2	2	2	12	2
52349616	66	1	70	1.72	23.6614	3	1	1	1	2	1	2	1	2	1	2	2	146	173	1.7	161.1	2	2	1	1	1	2	4	5	8	202	109	27	27	20	48	18.5	20	2	83	64	166.8	1	2	2	2	2	12	2
52352401	60	1	95	1.72	32.112	3	1	2	2	2	1	2	2	2	3	2	2	131	209	3.7	133	1	2	1	1	2	1	4	4	6	211	77	25	25	17	24	17.5	8	2	79	196	145.4	2	2	2	2	2	12	2
52353236	66	1	90	1.8	27.7778	3	2	1	2	2	1	1	2	2	1	2	2	153	143	2	93.1	2	2	1	1	2	1	4	1	6	200	105	23	23	16	8	160.5	16	2	82	22	272.9	1	1	2	1	1	12	2
52357625	39	2	70	1.68	24.8016	3	1	2	2	2	1	2	2	2	3	2	2	124	218	1.7	56.4	2	2	1	1	2	1	1	1	6	174	125	20	20	12	80	77	11	1	80	80	87	2	2	2	2	2	12	2
52346835	65	2	67	1.55	27.8876	3	2	2	2	2	1	2	2	2	3	2	2	125	138	0.8	107.6	2	2	1	1	2	2	4	4	8	214	147	46	46	19	240	167	19	1	68	33	255.4	1	2	2	1	2	12	2
52349443	35	1	60	1.73	20.0474	3	1	2	2	2	1	1	2	1	1	2	2	114	113	1.2	1135.4	2	2	1	1	2	1	4	5	6	148	77	17	17	15	231	160	15	1	69	41	522.4	1	2	2	2	2	12	2
52352598	53	1	80	1.7	27.6817	3	1	1	2	1	1	2	2	2	3	2	1	118	89	1.3	147.9	3	2	1	1	1	1	1	5	7	198	123	23	23	13	48	11	13	2	101	71	147.9	2	2	2	2	2	12	2
52348337	67	1	77	1.72	26.0276	3	1	1	2	2	1	2	2	2	3	2	2	126	301	1.3	55	2	2	2	3	2	2	1	4	6	218	139	37	37	18	72	50	6	2	89	200	122.9	2	2	2	2	2	12	2
52352469	57	1	75	1.8	23.1481	4	1	2	2	2	1	2	2	2	3	2	2	135	140	1.5	111.7	3	2	1	1	2	2	1	4	9	204	78	31	31	14	160	97	14	1	65	29	475.3	1	1	2	1	2	12	2
52360552	65	1	70	1.74	23.1206	3	2	1	2	2	1	1	2	2	3	2	2	91	129	2	81.8	1	2	1	1	2	1	4	5	6	174	86	22	22	7	20	11	7	1	91	129	87.8	2	2	2	2	2	12	2
52349616	66	1	70	1.72	23.6614	3	1	1	1	2	1	2	1	2	1	2	2	146	173	1.7	161.1	2	2	1	1	1	2	4	5	8	202	109	27	27	20	48	18.5	20	2	83	64	166.8	1	2	2	2	2	12	2
52352401	60	1	95	1.72	32.112	3	1	2	2	2	1	2	2	2	3	2	2	131	209	3.7	133	1	2	1	1	2	1	4	4	6	211	77	25	25	17	24	17.5	8	2	79	196	145.4	2	2	2	2	2	12	2
52353236	66	1	90	1.8	27.7778	3	2	1	2	2	1	1	2	2	1	2	2	153	143	2	93.1	2	2	1	1	2	1	4	1	6	200	105	23	23	16	8	160.5	16	2	82	22	272.9	1	1	2	1	1	12	2
52357625	39	2	70	1.68	24.8016	3	1	2	2	2	1	2	2	2	3	2	2	124	218	1.7	56.4	2	2	1	1	2	1	1	1	6	174	125	20	20	12	80	77	11	1	80	80	87	2	2	2	2	2	12	2
52346835	65	2	67	1.55	27.8876	3	2	2	2	2	1	2	2	2	3	2	2	125	138	0.8	107.6	2	2	1	1	2	2	4	4	8	214	147	46	46	19	240	167	19	1	68	33	255.4	1	2	2	2	2	12	2
52349443	35	1	60	1.73	20.0474	3	1	2	2	2	1	1	2	1	1	2	2	114	113	1.2	1135.4	2	2	1	1	2	1	4	5	6	148	77	17	17	15	231	160	15	1	69	41	522.4	1	2	2	2	2	12	2
52352598	53	1	80	1.7	27.6817	3	1	1	2	1	1	2	2	2	3	2	1	118	89	1.3	147.9	3	2	1	1	1	1	1	5	7	198	123	23	23	13	48	11	13	2	101	71	147.9	2	2	2	2	2	12	2
52348337	67	1	77	1.72	26.0276	3	1	1	2	2	1	2	2	2	3	2	2	126	301	1.3	55	2	2	2	3	2	2	1	4	6	218	139	37	37	18	72	50	6	2	89	200	122.9	2	2	2	2	2	12	2
52352469	57	1	75	1.8	23.1481	4	1	2	2	2	1	2	2	2	3	2	2	135	140	1.5	111.7	3	2	1	1	2	2	1	4	9	204	78	31	31	14	160	97	14	1	65	29	475.3	1	1	2	1	2	12	2
52360552	65	1	70	1.74	23.1206	3	2	1	2	2	1	1	2	2	3	2	2	91	129	2	81.8	1	2	1	1	2	1	4	5	6	174	86	22	22	7	20	11	7	1	91	129	87.8	2	2	2	2	2	12	2
52349616	66	1	70	1.72	23.6614	3	1	1	1	2	1	2	1	2	1	2	2	146	173	1.7	161.1	2	2	1	1	1	2	4	5	8	202	109	27	27	20	48	18.5	20	2	83	64	166.8	1	2	2	2	2	12	2
52352401	60	1	95	1.72	32.112	3	1	2	2	2	1	2	2	2	3	2	2	131	209	3.7	133	1	2	1	1	2	1	4	4	6	211	77	25	25	17	24	17.5	8	2	79	196	145.4	2	2	2	2	2	12	2
52353236	66	1	90	1.8	27.7778	3	2	1	2	2	1	1	2	2	1	2	2	153	143	2	93.1	2	2	1	1	2	1	4	1	6	200	105	23	23	16	8	160.5	16	2	82	22	272.9	1	1	2	2	1	12	2
52357625	39	2	70	1.68	24.8016	3	1	2	2	2	1	2	2	2	3	2	2	124	218	1.7	56.4	2	2	1	1	2	1	1	1	6	174	125	20	20	12	80	77	11	1	80	80	87	2	2	2	1	2	12	2
52346835	65	2	67	1.55	27.8876	3	2	2	2	2	1	2	2	2	3	2	2	125	138	0.8	107.6	2	2	1	1	2	2	4	4	8	214	147	46	46	19	240	167	19	1	68	33	255.4	1	2	2	2	2	12	2
52349443	35	1	60	1.73	20.0474	3	1	2	2	2	1	1	2	1	1	2	2	114	113	1.2	1135.4	2	2	1	1	2	1	4	5	6	148	77	17	17	15	231	160	15	1	69	41	522.4	1	2	2	2	2	12	2
52352598	53	1	80	1.7	27.6817	3	1	1	2	1	1	2	2	2	3	2	1	118	89	1.3	147.9	3	2	1	1	1	1	1	5	7	198	123	23	23	13	48	11	13	2	101	71	147.9	2	2	2	2	2	12	2
52348337	67	1	77	1.72	26.0276	3	1	1	2	2	1	2	2	2	3	2	2	126	301	1.3	55	2	2	2	3	2	2	1	4	6	218	139	37	37	18	72	50	6	2	89	200	122.9	2	2	2	2	2	12	2
52352469	57	1	75	1.8	23.1481	4	1	2	2	2	1	2	2	2	3	2	2	135	140	1.5	111.7	3	2	1	1	2	2	1	4	9	204	78	31	31	14	160	97	14	1	65	29	475.3	1	1	2	1	2	12	2
52360552	65	1	70	1.74	23.1206	3	2	1	2	2	1	1	2	2	3	2	2	91	129	2	81.8	1	2	1	1	2	1	4	5	6	174	86	22	22	7	20	11	7	1	91	129	87.8	2	2	2	2	2	12	2
52349616	66	1	70	1.72	23.6614	3	1	1	1	2	1	2	1	2	1	2	2	146	173	1.7	161.1	2	2	1	1	1	2	4	5	8	202	109	27	27	20	48	18.5	20	2	83	64	166.8	1	2	2	2	2	12	2
52352401	60	1	95	1.72	32.112	3	1	2	2	2	1	2	2	2	3	2	2	131	209	3.7	133	1	2	1	1	2	1	4	4	6	211	77	25	25	17	24	17.5	8	2	79	196	145.4	2	2	2	2	2	12	2
52353236	66	1	90	1.8	27.7778	3	2	1	2	2	1	1	2	2	1	2	2	153	143	2	93.1	2	2	1	1	2	1	4	1	6	200	105	23	23	16	8	160.5	16	2	82	22	272.9	1	1	2	1	1	12	2
52357625	39	2	70	1.68	24.8016	3	1	2	2	2	1	2	2	2	3	2	2	124	218	1.7	56.4	2	2	1	1	2	1	1	1	6	174	125	20	20	12	80	77	11	1	80	80	87	2	2	2	2	2	12	2
52346835	65	2	67	1.55	27.8876	3	2	2	2	2	1	2	2	2	3	2	2	125	138	0.8	107.6	2	2	1	1	2	2	4	4	8	214	147	46	46	19	240	167	19	1	68	33	255.4	1	2	2	2	2	12	2
52349443	35	1	60	1.73	20.0474	3	1	2	2	2	1	1	2	1	1	2	2	114	113	1.2	1135.4	2	2	1	1	2	1	4	5	6	148	77	17	17	15	231	160	15	1	69	41	522.4	1	2	2	2	2	12	2
52352598	53	1	80	1.7	27.6817	3	1	1	2	1	1	2	2	2	3	2	1	118	89	1.3	147.9	3	2	1	1	1	1	1	5	7	198	123	23	23	13	48	11	13	2	101	71	147.9	2	2	2	2	2	12	2
52348337	67	1	77	1.72	26.0276	3	1	1	2	2	1	2	2	2	3	2	2	126	301	1.3	55	2	2	2	3	2	2	1	4	6	218	139	37	37	18	72	50	6	2	89	200	122.9	2	2	2	2	2	12	2
52352469	57	1	75	1.8	23.1481	4	1	2	2	2	1	2	2	2	3	2	2	135	140	1.5	111.7	3	2	1	1	2	2	1	4	9	204	78	31	31	14	160	97	14	1	65	29	475.3	1	1	2	1	2	12	2
52360552	65	1	70	1.74	23.1206	3	2	1	2	2	1	1	2	2	3	2	2	91	129	2	81.8	1	2	1	1	2	1	4	5	6	174	86	22	22	7	20	11	7	1	91	129	87.8	2	2	2	2	2	12	2
52349616	66	1	70	1.72	23.6614	3	1	1	1	2	1	2	1	2	1	2	2	146	173	1.7	161.1	2	2	1	1	1	2	4	5	8	202	109	27	27	20	48	18.5	20	2	83	64	166.8	1	2	2	2	2	12	2
52352401	60	1	95	1.72	32.112	3	1	2	2	2	1	2	2	2	3	2	2	131	209	3.7	133	1	2	1	1	2	1	4	4	6	211	77	25	25	17	24	17.5	8	2	79	196	145.4	2	2	2	2	2	12	2
52353236	66	1	90	1.8	27.7778	3	2	1	2	2	1	1	2	2	1	2	2	153	143	2	93.1	2	2	1	1	2	1	4	1	6	200	105	23	23	16	8	160.5	16	2	82	22	272.9	1	1	2	2	1	12	2
52357625	39	2	70	1.68	24.8016	3	1	2	2	2	1	2	2	2	3	2	2	124	218	1.7	56.4	2	2	1	1	2	1	1	1	6	174	125	20	20	12	80	77	11	1	80	80	87	2	2	2	2	2	12	2
52346835	65	2	67	1.55	27.8876	3	2	2	2	2	1	2	2	2	3	2	2	125	138	0.8	107.6	2	2	1	1	2	2	4	4	8	214	147	46	46	19	240	167	19	1	68	33	255.4	1	2	2	2	2	12	2
52349443	35	1	60	1.73	20.0474	3	1	2	2	2	1	1	2	1	1	2	2	114	113	1.2	1135.4	2	2	1	1	2	1	4	5	6	148	77	17	17	15	231	160	15	1	69	41	522.4	1	2	2	1	2	12	2
52352598	53	1	80	1.7	27.6817	3	1	1	2	1	1	2	2	2	3	2	1	118	89	1.3	147.9	3	2	1	1	1	1	1	5	7	198	123	23	23	13	48	11	13	2	101	71	147.9	2	2	2	2	2	12	2
52348337	67	1	77	1.72	26.0276	3	1	1	2	2	1	2	2	2	3	2	2	126	301	1.3	55	2	2	2	3	2	2	1	4	6	218	139	37	37	18	72	50	6	2	89	200	122.9	2	2	2	2	2	12	2
52352469	57	1	75	1.8	23.1481	4	1	2	2	2	1	2	2	2	3	2	2	135	140	1.5	111.7	3	2	1	1	2	2	1	4	9	204	78	31	31	14	160	97	14	1	65	29	475.3	1	1	2	1	2	12	2
52360552	65	1	70	1.74	23.1206	3	2	1	2	2	1	1	2	2	3	2	2	91	129	2	81.8	1	2	1	1	2	1	4	5	6	174	86	22	22	7	20	11	7	1	91	129	87.8	2	2	2	2	2	12	2
52349616	66	1	70	1.72	23.6614	3	1	1	1	2	1	2	1	2	1	2	2	146	173	1.7	161.1	2	2	1	1	1	2	4	5	8	202	109	27	27	20	48	18.5	20	2	83	64	166.8	1	2	2	2	2	12	2
52352401	60	1	95	1.72	32.112	3	1	2	2	2	1	2	2	2	3	2	2	131	209	3.7	133	1	2	1	1	2	1	4	4	6	211	77	25	25	17	24	17.5	8	2	79	196	145.4	2	2	2	2	2	12	2
52353236	66	1	90	1.8	27.7778	3	2	1	2	2	1	1	2	2	1	2	2	153	143	2	93.1	2	2	1	1	2	1	4	1	6	200	105	23	23	16	8	160.5	16	2	82	22	272.9	1	1	2	1	1	12	2
52357625	39	2	70	1.68	24.8016	3	1	2	2	2	1	2	2	2	3	2	2	124	218	1.7	56.4	2	2	1	1	2	1	1	1	6	174	125	20	20	12	80	77	11	1	80	80	87	2	2	2	2	2	12	2
52346835	65	2	67	1.55	27.8876	3	2	2	2	2	1	2	2	2	3	2	2	125	138	0.8	107.6	2	2	1	1	2	2	4	4	8	214	147	46	46	19	240	167	19	1	68	33	255.4	1	2	2	2	2	12	2
52349443	35	1	60	1.73	20.0474	3	1	2	2	2	1	1	2	1	1	2	2	114	113	1.2	1135.4	2	2	1	1	2	1	4	5	6	148	77	17	17	15	231	160	15	1	69	41	522.4	1	2	2	2	2	12	2
52352598	53	1	80	1.7	27.6817	3	1	1	2	1	1	2	2	2	3	2	1	118	89	1.3	147.9	3	2	1	1	1	1	1	5	7	198	123	23	23	13	48	11	13	2	101	71	147.9	2	2	2	2	2	12	2
52348337	67	1	77	1.72	26.0276	3	1	1	2	2	1	2	2	2	3	2	2	126	301	1.3	55	2	2	2	3	2	2	1	4	6	218	139	37	37	18	72	50	6	2	89	200	122.9	2	2	2	2	2	12	2
52352469	57	1	75	1.8	23.1481	4	1	2	2	2	1	2	2	2	3	2	2	135	140	1.5	111.7	3	2	1	1	2	2	1	4	9	204	78	31	31	14	160	97	14	1	65	29	475.3	1	1	2	1	2	12	2
52360552	65	1	70	1.74	23.1206	3	2	1	2	2	1	1	2	2	3	2	2	91	129	2	81.8	1	2	1	1	2	1	4	5	6	174	86	22	22	7	20	11	7	1	91	129	87.8	2	2	2	2	2	12	2
52349616	66	1	70	1.72	23.6614	3	1	1	1	2	1	2	1	2	1	2	2	146	173	1.7	161.1	2	2	1	1	1	2	4	5	8	202	109	27	27	20	48	18.5	20	2	83	64	166.8	1	2	2	2	2	12	2
52352401	60	1	95	1.72	32.112	3	1	2	2	2	1	2	2	2	3	2	2	131	209	3.7	133	1	2	1	1	2	1	4	4	6	211	77	25	25	17	24	17.5	8	2	79	196	145.4	2	2	2	2	2	12	2
52353236	66	1	90	1.8	27.7778	3	2	1	2	2	1	1	2	2	1	2	2	153	143	2	93.1	2	2	1	1	2	1	4	1	6	200	105	23	23	16	8	160.5	16	2	82	22	272.9	1	1	2	2	1	12	2
52357625	39	2	70	1.68	24.8016	3	1	2	2	2	1	2	2	2	3	2	2	124	218	1.7	56.4	2	2	1	1	2	1	1	1	6	174	125	20	20	12	80	77	11	1	80	80	87	2	2	2	1	2	12	2
52346835	65	2	67	1.55	27.8876	3	2	2	2	2	1	2	2	2	3	2	2	125	138	0.8	107.6	2	2	1	1	2	2	4	4	8	214	147	46	46	19	240	167	19	1	68	33	255.4	1	2	2	2	2	12	2
52349443	35	1	60	1.73	20.0474	3	1	2	2	2	1	1	2	1	1	2	2	114	113	1.2	1135.4	2	2	1	1	2	1	4	5	6	148	77	17	17	15	231	160	15	1	69	41	522.4	1	2	2	2	2	12	2
52352598	53	1	80	1.7	27.6817	3	1	1	2	1	1	2	2	2	3	2	1	118	89	1.3	147.9	3	2	1	1	1	1	1	5	7	198	123	23	23	13	48	11	13	2	101	71	147.9	2	2	2	2	2	12	2
52348337	67	1	77	1.72	26.0276	3	1	1	2	2	1	2	2	2	3	2	2	126	301	1.3	55	2	2	2	3	2	2	1	4	6	218	139	37	37	18	72	50	6	2	89	200	122.9	2	2	2	2	2	12	2
52352469	57	1	75	1.8	23.1481	4	1	2	2	2	1	2	2	2	3	2	2	135	140	1.5	111.7	3	2	1	1	2	2	1	4	9	204	78	31	31	14	160	97	14	1	65	29	475.3	1	1	2	1	2	12	2
52360552	65	1	70	1.74	23.1206	3	2	1	2	2	1	1	2	2	3	2	2	91	129	2	81.8	1	2	1	1	2	1	4	5	6	174	86	22	22	7	20	11	7	1	91	129	87.8	2	2	2	2	2	12	2
52349616	66	1	70	1.72	23.6614	3	1	1	1	2	1	2	1	2	1	2	2	146	173	1.7	161.1	2	2	1	1	1	2	4	5	8	202	109	27	27	20	48	18.5	20	2	83	64	166.8	1	2	2	2	2	12	2
52352401	60	1	95	1.72	32.112	3	1	2	2	2	1	2	2	2	3	2	2	131	209	3.7	133	1	2	1	1	2	1	4	4	6	211	77	25	25	17	24	17.5	8	2	79	196	145.4	2	2	2	2	2	12	2
52353236	66	1	90	1.8	27.7778	3	2	1	2	2	1	1	2	2	1	2	2	153	143	2	93.1	2	2	1	1	2	1	4	1	6	200	105	23	23	16	8	160.5	16	2	82	22	272.9	1	1	2	1	1	12	2
52357625	39	2	70	1.68	24.8016	3	1	2	2	2	1	2	2	2	3	2	2	124	218	1.7	56.4	2	2	1	1	2	1	1	1	6	174	125	20	20	12	80	77	11	1	80	80	87	2	2	2	2	2	12	2
52346835	65	2	67	1.55	27.8876	3	2	2	2	2	1	2	2	2	3	2	2	125	138	0.8	107.6	2	2	1	1	2	2	4	4	8	214	147	46	46	19	240	167	19	1	68	33	255.4	1	2	2	2	2	12	2
52349443	35	1	60	1.73	20.0474	3	1	2	2	2	1	1	2	1	1	2	2	114	113	1.2	1135.4	2	2	1	1	2	1	4	5	6	148	77	17	17	15	231	160	15	1	69	41	522.4	1	2	2	2	2	12	2
52352598	53	1	80	1.7	27.6817	3	1	1	2	1	1	2	2	2	3	2	1	118	89	1.3	147.9	3	2	1	1	1	1	1	5	7	198	123	23	23	13	48	11	13	2	101	71	147.9	2	2	2	2	2	12	2
52348337	67	1	77	1.72	26.0276	3	1	1	2	2	1	2	2	2	3	2	2	126	301	1.3	55	2	2	2	3	2	2	1	4	6	218	139	37	37	18	72	50	6	2	89	200	122.9	2	2	2	2	2	12	2
52352469	57	1	75	1.8	23.1481	4	1	2	2	2	1	2	2	2	3	2	2	135	140	1.5	111.7	3	2	1	1	2	2	1	4	9	204	78	31	31	14	160	97	14	1	65	29	475.3	1	1	2	1	2	12	2
52360552	65	1	70	1.74	23.1206	3	2	1	2	2	1	1	2	2	3	2	2	91	129	2	81.8	1	2	1	1	2	1	4	5	6	174	86	22	22	7	20	11	7	1	91	129	87.8	2	2	2	2	2	12	2
52349616	66	1	70	1.72	23.6614	3	1	1	1	2	1	2	1	2	1	2	2	146	173	1.7	161.1	2	2	1	1	1	2	4	5	8	202	109	27	27	20	48	18.5	20	2	83	64	166.8	1	2	2	2	2	12	2
52352401	60	1	95	1.72	32.112	3	1	2	2	2	1	2	2	2	3	2	2	131	209	3.7	133	1	2	1	1	2	1	4	4	6	211	77	25	25	17	24	17.5	8	2	79	196	145.4	2	2	2	2	2	12	2
52353236	66	1	90	1.8	27.7778	3	2	1	2	2	1	1	2	2	1	2	2	153	143	2	93.1	2	2	1	1	2	1	4	1	6	200	105	23	23	16	8	160.5	16	2	82	22	272.9	1	1	2	2	1	12	2
52357625	39	2	70	1.68	24.8016	3	1	2	2	2	1	2	2	2	3	2	2	124	218	1.7	56.4	2	2	1	1	2	1	1	1	6	174	125	20	20	12	80	77	11	1	80	80	87	2	2	2	2	2	12	2
52346835	65	2	67	1.55	27.8876	3	2	2	2	2	1	2	2	2	3	2	2	125	138	0.8	107.6	2	2	1	1	2	2	4	4	8	214	147	46	46	19	240	167	19	1	68	33	255.4	1	2	2	2	2	12	2
52349443	35	1	60	1.73	20.0474	3	1	2	2	2	1	1	2	1	1	2	2	114	113	1.2	1135.4	2	2	1	1	2	1	4	5	6	148	77	17	17	15	231	160	15	1	69	41	522.4	1	2	2	1	2	12	2
52352598	53	1	80	1.7	27.6817	3	1	1	2	1	1	2	2	2	3	2	1	118	89	1.3	147.9	3	2	1	1	1	1	1	5	7	198	123	23	23	13	48	11	13	2	101	71	147.9	2	2	2	2	2	12	2
52348337	67	1	77	1.72	26.0276	3	1	1	2	2	1	2	2	2	3	2	2	126	301	1.3	55	2	2	2	3	2	2	1	4	6	218	139	37	37	18	72	50	6	2	89	200	122.9	2	2	2	2	2	12	2
52352469	57	1	75	1.8	23.1481	4	1	2	2	2	1	2	2	2	3	2	2	135	140	1.5	111.7	3	2	1	1	2	2	1	4	9	204	78	31	31	14	160	97	14	1	65	29	475.3	1	1	2	1	2	12	2
52360552	65	1	70	1.74	23.1206	3	2	1	2	2	1	1	2	2	3	2	2	91	129	2	81.8	1	2	1	1	2	1	4	5	6	174	86	22	22	7	20	11	7	1	91	129	87.8	2	2	2	2	2	12	2
52349616	66	1	70	1.72	23.6614	3	1	1	1	2	1	2	1	2	1	2	2	146	173	1.7	161.1	2	2	1	1	1	2	4	5	8	202	109	27	27	20	48	18.5	20	2	83	64	166.8	1	2	2	2	2	12	2
52352401	60	1	95	1.72	32.112	3	1	2	2	2	1	2	2	2	3	2	2	131	209	3.7	133	1	2	1	1	2	1	4	4	6	211	77	25	25	17	24	17.5	8	2	79	196	145.4	2	2	2	2	2	12	2
52353236	66	1	90	1.8	27.7778	3	2	1	2	2	1	1	2	2	1	2	2	153	143	2	93.1	2	2	1	1	2	1	4	1	6	200	105	23	23	16	8	160.5	16	2	82	22	272.9	1	1	2	1	1	12	2
52357625	39	2	70	1.68	24.8016	3	1	2	2	2	1	2	2	2	3	2	2	124	218	1.7	56.4	2	2	1	1	2	1	1	1	6	174	125	20	20	12	80	77	11	1	80	80	87	2	2	2	1	2	12	2
52346835	65	2	67	1.55	27.8876	3	2	2	2	2	1	2	2	2	3	2	2	125	138	0.8	107.6	2	2	1	1	2	2	4	4	8	214	147	46	46	19	240	167	19	1	68	33	255.4	1	2	2	1	2	12	2
52349443	35	1	60	1.73	20.0474	3	1	2	2	2	1	1	2	1	1	2	2	114	113	1.2	1135.4	2	2	1	1	2	1	4	5	6	148	77	17	17	15	231	160	15	1	69	41	522.4	1	2	2	1	2	12	2
52352598	53	1	80	1.7	27.6817	3	1	1	2	1	1	2	2	2	3	2	1	118	89	1.3	147.9	3	2	1	1	1	1	1	5	7	198	123	23	23	13	48	11	13	2	101	71	147.9	2	2	2	2	2	12	2
52348337	67	1	77	1.72	26.0276	3	1	1	2	2	1	2	2	2	3	2	2	126	301	1.3	55	2	2	2	3	2	2	1	4	6	218	139	37	37	18	72	50	6	2	89	200	122.9	2	2	2	2	2	12	2
52352469	57	1	75	1.8	23.1481	4	1	2	2	2	1	2	2	2	3	2	2	135	140	1.5	111.7	3	2	1	1	2	2	1	4	9	204	78	31	31	14	160	97	14	1	65	29	475.3	1	1	2	1	2	12	2
52360552	65	1	70	1.74	23.1206	3	2	1	2	2	1	1	2	2	3	2	2	91	129	2	81.8	1	2	1	1	2	1	4	5	6	174	86	22	22	7	20	11	7	1	91	129	87.8	2	2	2	2	2	12	2
52349616	66	1	70	1.72	23.6614	3	1	1	1	2	1	2	1	2	1	2	2	146	173	1.7	161.1	2	2	1	1	1	2	4	5	8	202	109	27	27	20	48	18.5	20	2	83	64	166.8	1	2	2	2	2	12	2
52352401	60	1	95	1.72	32.112	3	1	2	2	2	1	2	2	2	3	2	2	131	209	3.7	133	1	2	1	1	2	1	4	4	6	211	77	25	25	17	24	17.5	8	2	79	196	145.4	2	2	2	2	2	12	2
52353236	66	1	90	1.8	27.7778	3	2	1	2	2	1	1	2	2	1	2	2	153	143	2	93.1	2	2	1	1	2	1	4	1	6	200	105	23	23	16	8	160.5	16	2	82	22	272.9	1	1	2	1	1	12	2
52357625	39	2	70	1.68	24.8016	3	1	2	2	2	1	2	2	2	3	2	2	124	218	1.7	56.4	2	2	1	1	2	1	1	1	6	174	125	20	20	12	80	77	11	1	80	80	87	2	2	2	2	2	12	2
52346835	65	2	67	1.55	27.8876	3	2	2	2	2	1	2	2	2	3	2	2	125	138	0.8	107.6	2	2	1	1	2	2	4	4	8	214	147	46	46	19	240	167	19	1	68	33	255.4	1	2	2	2	2	12	2
52349443	35	1	60	1.73	20.0474	3	1	2	2	2	1	1	2	1	1	2	2	114	113	1.2	1135.4	2	2	1	1	2	1	4	5	6	148	77	17	17	15	231	160	15	1	69	41	522.4	1	2	2	1	2	12	2
52352598	53	1	80	1.7	27.6817	3	1	1	2	1	1	2	2	2	3	2	1	118	89	1.3	147.9	3	2	1	1	1	1	1	5	7	198	123	23	23	13	48	11	13	2	101	71	147.9	2	2	2	2	2	12	2
52348337	67	1	77	1.72	26.0276	3	1	1	2	2	1	2	2	2	3	2	2	126	301	1.3	55	2	2	2	3	2	2	1	4	6	218	139	37	37	18	72	50	6	2	89	200	122.9	2	2	2	2	2	12	2
52352469	57	1	75	1.8	23.1481	4	1	2	2	2	1	2	2	2	3	2	2	135	140	1.5	111.7	3	2	1	1	2	2	1	4	9	204	78	31	31	14	160	97	14	1	65	29	475.3	1	1	2	1	2	12	2
52360552	65	1	70	1.74	23.1206	3	2	1	2	2	1	1	2	2	3	2	2	91	129	2	81.8	1	2	1	1	2	1	4	5	6	174	86	22	22	7	20	11	7	1	91	129	87.8	2	2	2	2	2	12	2
52349616	66	1	70	1.72	23.6614	3	1	1	1	2	1	2	1	2	1	2	2	146	173	1.7	161.1	2	2	1	1	1	2	4	5	8	202	109	27	27	20	48	18.5	20	2	83	64	166.8	1	2	2	2	2	12	2
52352401	60	1	95	1.72	32.112	3	1	2	2	2	1	2	2	2	3	2	2	131	209	3.7	133	1	2	1	1	2	1	4	4	6	211	77	25	25	17	24	17.5	8	2	79	196	145.4	2	2	2	2	2	12	2
52353236	66	1	90	1.8	27.7778	3	2	1	2	2	1	1	2	2	1	2	2	153	143	2	93.1	2	2	1	1	2	1	4	1	6	200	105	23	23	16	8	160.5	16	2	82	22	272.9	1	1	2	2	1	12	2
52357625	39	2	70	1.68	24.8016	3	1	2	2	2	1	2	2	2	3	2	2	124	218	1.7	56.4	2	2	1	1	2	1	1	1	6	174	125	20	20	12	80	77	11	1	80	80	87	2	2	2	1	2	12	2
52346835	65	2	67	1.55	27.8876	3	2	2	2	2	1	2	2	2	3	2	2	125	138	0.8	107.6	2	2	1	1	2	2	4	4	8	214	147	46	46	19	240	167	19	1	68	33	255.4	1	2	2	2	2	12	2
52349443	35	1	60	1.73	20.0474	3	1	2	2	2	1	1	2	1	1	2	2	114	113	1.2	1135.4	2	2	1	1	2	1	4	5	6	148	77	17	17	15	231	160	15	1	69	41	522.4	1	2	2	2	2	12	2
52352598	53	1	80	1.7	27.6817	3	1	1	2	1	1	2	2	2	3	2	1	118	89	1.3	147.9	3	2	1	1	1	1	1	5	7	198	123	23	23	13	48	11	13	2	101	71	147.9	2	2	2	2	2	12	2
52348337	67	1	77	1.72	26.0276	3	1	1	2	2	1	2	2	2	3	2	2	126	301	1.3	55	2	2	2	3	2	2	1	4	6	218	139	37	37	18	72	50	6	2	89	200	122.9	2	2	2	2	2	12	2
52352469	57	1	75	1.8	23.1481	4	1	2	2	2	1	2	2	2	3	2	2	135	140	1.5	111.7	3	2	1	1	2	2	1	4	9	204	78	31	31	14	160	97	14	1	65	29	475.3	1	1	2	1	2	12	2
52360552	65	1	70	1.74	23.1206	3	2	1	2	2	1	1	2	2	3	2	2	91	129	2	81.8	1	2	1	1	2	1	4	5	6	174	86	22	22	7	20	11	7	1	91	129	87.8	2	2	2	2	2	12	2
52349616	66	1	70	1.72	23.6614	3	1	1	1	2	1	2	1	2	1	2	2	146	173	1.7	161.1	2	2	1	1	1	2	4	5	8	202	109	27	27	20	48	18.5	20	2	83	64	166.8	1	2	2	2	2	12	2
52352401	60	1	95	1.72	32.112	3	1	2	2	2	1	2	2	2	3	2	2	131	209	3.7	133	1	2	1	1	2	1	4	4	6	211	77	25	25	17	24	17.5	8	2	79	196	145.4	2	2	2	2	2	12	2
52353236	66	1	90	1.8	27.7778	3	2	1	2	2	1	1	2	2	1	2	2	153	143	2	93.1	2	2	1	1	2	1	4	1	6	200	105	23	23	16	8	160.5	16	2	82	22	272.9	1	1	2	1	1	12	2
52357625	39	2	70	1.68	24.8016	3	1	2	2	2	1	2	2	2	3	2	2	124	218	1.7	56.4	2	2	1	1	2	1	1	1	6	174	125	20	20	12	80	77	11	1	80	80	87	2	2	2	2	2	12	2
52346835	65	2	67	1.55	27.8876	3	2	2	2	2	1	2	2	2	3	2	2	125	138	0.8	107.6	2	2	1	1	2	2	4	4	8	214	147	46	46	19	240	167	19	1	68	33	255.4	1	2	2	2	2	12	2
52349443	35	1	60	1.73	20.0474	3	1	2	2	2	1	1	2	1	1	2	2	114	113	1.2	1135.4	2	2	1	1	2	1	4	5	6	148	77	17	17	15	231	160	15	1	69	41	522.4	1	2	2	2	2	12	2
52352598	53	1	80	1.7	27.6817	3	1	1	2	1	1	2	2	2	3	2	1	118	89	1.3	147.9	3	2	1	1	1	1	1	5	7	198	123	23	23	13	48	11	13	2	101	71	147.9	2	2	2	2	2	12	2
52348337	67	1	77	1.72	26.0276	3	1	1	2	2	1	2	2	2	3	2	2	126	301	1.3	55	2	2	2	3	2	2	1	4	6	218	139	37	37	18	72	50	6	2	89	200	122.9	2	2	2	2	2	12	2
52352469	57	1	75	1.8	23.1481	4	1	2	2	2	1	2	2	2	3	2	2	135	140	1.5	111.7	3	2	1	1	2	2	1	4	9	204	78	31	31	14	160	97	14	1	65	29	475.3	1	1	2	1	2	12	2
52360552	65	1	70	1.74	23.1206	3	2	1	2	2	1	1	2	2	3	2	2	91	129	2	81.8	1	2	1	1	2	1	4	5	6	174	86	22	22	7	20	11	7	1	91	129	87.8	2	2	2	2	2	12	2
52349616	66	1	70	1.72	23.6614	3	1	1	1	2	1	2	1	2	1	2	2	146	173	1.7	161.1	2	2	1	1	1	2	4	5	8	202	109	27	27	20	48	18.5	20	2	83	64	166.8	1	2	2	2	2	12	2
52352401	60	1	95	1.72	32.112	3	1	2	2	2	1	2	2	2	3	2	2	131	209	3.7	133	1	2	1	1	2	1	4	4	6	211	77	25	25	17	24	17.5	8	2	79	196	145.4	2	2	2	2	2	12	2
52353236	66	1	90	1.8	27.7778	3	2	1	2	2	1	1	2	2	1	2	2	153	143	2	93.1	2	2	1	1	2	1	4	1	6	200	105	23	23	16	8	160.5	16	2	82	22	272.9	1	1	2	2	1	12	2
52357625	39	2	70	1.68	24.8016	3	1	2	2	2	1	2	2	2	3	2	2	124	218	1.7	56.4	2	2	1	1	2	1	1	1	6	174	125	20	20	12	80	77	11	1	80	80	87	2	2	2	2	2	12	2
52346835	65	2	67	1.55	27.8876	3	2	2	2	2	1	2	2	2	3	2	2	125	138	0.8	107.6	2	2	1	1	2	2	4	4	8	214	147	46	46	19	240	167	19	1	68	33	255.4	1	2	2	1	2	12	2
52349443	35	1	60	1.73	20.0474	3	1	2	2	2	1	1	2	1	1	2	2	114	113	1.2	1135.4	2	2	1	1	2	1	4	5	6	148	77	17	17	15	231	160	15	1	69	41	522.4	1	2	2	2	2	12	2
52352598	53	1	80	1.7	27.6817	3	1	1	2	1	1	2	2	2	3	2	1	118	89	1.3	147.9	3	2	1	1	1	1	1	5	7	198	123	23	23	13	48	11	13	2	101	71	147.9	2	2	2	2	2	12	2
52348337	67	1	77	1.72	26.0276	3	1	1	2	2	1	2	2	2	3	2	2	126	301	1.3	55	2	2	2	3	2	2	1	4	6	218	139	37	37	18	72	50	6	2	89	200	122.9	2	2	2	2	2	12	2
52352469	57	1	75	1.8	23.1481	4	1	2	2	2	1	2	2	2	3	2	2	135	140	1.5	111.7	3	2	1	1	2	2	1	4	9	204	78	31	31	14	160	97	14	1	65	29	475.3	1	1	2	1	2	12	2
52360552	65	1	70	1.74	23.1206	3	2	1	2	2	1	1	2	2	3	2	2	91	129	2	81.8	1	2	1	1	2	1	4	5	6	174	86	22	22	7	20	11	7	1	91	129	87.8	2	2	2	2	2	12	2
52349616	66	1	70	1.72	23.6614	3	1	1	1	2	1	2	1	2	1	2	2	146	173	1.7	161.1	2	2	1	1	1	2	4	5	8	202	109	27	27	20	48	18.5	20	2	83	64	166.8	1	2	2	2	2	12	2
52352401	60	1	95	1.72	32.112	3	1	2	2	2	1	2	2	2	3	2	2	131	209	3.7	133	1	2	1	1	2	1	4	4	6	211	77	25	25	17	24	17.5	8	2	79	196	145.4	2	2	2	2	2	12	2
52353236	66	1	90	1.8	27.7778	3	2	1	2	2	1	1	2	2	1	2	2	153	143	2	93.1	2	2	1	1	2	1	4	1	6	200	105	23	23	16	8	160.5	16	2	82	22	272.9	1	1	2	2	1	12	2
52357625	39	2	70	1.68	24.8016	3	1	2	2	2	1	2	2	2	3	2	2	124	218	1.7	56.4	2	2	1	1	2	1	1	1	6	174	125	20	20	12	80	77	11	1	80	80	87	2	2	2	2	2	12	2
52346835	65	2	67	1.55	27.8876	3	2	2	2	2	1	2	2	2	3	2	2	125	138	0.8	107.6	2	2	1	1	2	2	4	4	8	214	147	46	46	19	240	167	19	1	68	33	255.4	1	2	2	2	2	12	2
52349443	35	1	60	1.73	20.0474	3	1	2	2	2	1	1	2	1	1	2	2	114	113	1.2	1135.4	2	2	1	1	2	1	4	5	6	148	77	17	17	15	231	160	15	1	69	41	522.4	1	2	2	1	2	12	2
52352598	53	1	80	1.7	27.6817	3	1	1	2	1	1	2	2	2	3	2	1	118	89	1.3	147.9	3	2	1	1	1	1	1	5	7	198	123	23	23	13	48	11	13	2	101	71	147.9	2	2	2	2	2	12	2
52348337	67	1	77	1.72	26.0276	3	1	1	2	2	1	2	2	2	3	2	2	126	301	1.3	55	2	2	2	3	2	2	1	4	6	218	139	37	37	18	72	50	6	2	89	200	122.9	2	2	2	2	2	12	2
52352469	57	1	75	1.8	23.1481	4	1	2	2	2	1	2	2	2	3	2	2	135	140	1.5	111.7	3	2	1	1	2	2	1	4	9	204	78	31	31	14	160	97	14	1	65	29	475.3	1	1	2	1	2	12	2
52360552	65	1	70	1.74	23.1206	3	2	1	2	2	1	1	2	2	3	2	2	91	129	2	81.8	1	2	1	1	2	1	4	5	6	174	86	22	22	7	20	11	7	1	91	129	87.8	2	2	2	2	2	12	2
52349616	66	1	70	1.72	23.6614	3	1	1	1	2	1	2	1	2	1	2	2	146	173	1.7	161.1	2	2	1	1	1	2	4	5	8	202	109	27	27	20	48	18.5	20	2	83	64	166.8	1	2	2	2	2	12	2
52352401	60	1	95	1.72	32.112	3	1	2	2	2	1	2	2	2	3	2	2	131	209	3.7	133	1	2	1	1	2	1	4	4	6	211	77	25	25	17	24	17.5	8	2	79	196	145.4	2	2	2	2	2	12	2
52353236	66	1	90	1.8	27.7778	3	2	1	2	2	1	1	2	2	1	2	2	153	143	2	93.1	2	2	1	1	2	1	4	1	6	200	105	23	23	16	8	160.5	16	2	82	22	272.9	1	1	2	1	1	12	2
52357625	39	2	70	1.68	24.8016	3	1	2	2	2	1	2	2	2	3	2	2	124	218	1.7	56.4	2	2	1	1	2	1	1	1	6	174	125	20	20	12	80	77	11	1	80	80	87	2	2	2	2	2	12	2
52346835	65	2	67	1.55	27.8876	3	2	2	2	2	1	2	2	2	3	2	2	125	138	0.8	107.6	2	2	1	1	2	2	4	4	8	214	147	46	46	19	240	167	19	1	68	33	255.4	1	2	2	2	2	12	2
52349443	35	1	60	1.73	20.0474	3	1	2	2	2	1	1	2	1	1	2	2	114	113	1.2	1135.4	2	2	1	1	2	1	4	5	6	148	77	17	17	15	231	160	15	1	69	41	522.4	1	2	2	2	2	12	2
52352598	53	1	80	1.7	27.6817	3	1	1	2	1	1	2	2	2	3	2	1	118	89	1.3	147.9	3	2	1	1	1	1	1	5	7	198	123	23	23	13	48	11	13	2	101	71	147.9	2	2	2	2	2	12	2
52348337	67	1	77	1.72	26.0276	3	1	1	2	2	1	2	2	2	3	2	2	126	301	1.3	55	2	2	2	3	2	2	1	4	6	218	139	37	37	18	72	50	6	2	89	200	122.9	2	2	2	2	2	12	2
52352469	57	1	75	1.8	23.1481	4	1	2	2	2	1	2	2	2	3	2	2	135	140	1.5	111.7	3	2	1	1	2	2	1	4	9	204	78	31	31	14	160	97	14	1	65	29	475.3	1	1	2	1	2	12	2
52360552	65	1	70	1.74	23.1206	3	2	1	2	2	1	1	2	2	3	2	2	91	129	2	81.8	1	2	1	1	2	1	4	5	6	174	86	22	22	7	20	11	7	1	91	129	87.8	2	2	2	2	2	12	2
52349616	66	1	70	1.72	23.6614	3	1	1	1	2	1	2	1	2	1	2	2	146	173	1.7	161.1	2	2	1	1	1	2	4	5	8	202	109	27	27	20	48	18.5	20	2	83	64	166.8	1	2	2	2	2	12	2
52352401	60	1	95	1.72	32.112	3	1	2	2	2	1	2	2	2	3	2	2	131	209	3.7	133	1	2	1	1	2	1	4	4	6	211	77	25	25	17	24	17.5	8	2	79	196	145.4	2	2	2	2	2	12	2
52353236	66	1	90	1.8	27.7778	3	2	1	2	2	1	1	2	2	1	2	2	153	143	2	93.1	2	2	1	1	2	1	4	1	6	200	105	23	23	16	8	160.5	16	2	82	22	272.9	1	1	2	1	1	12	2
52357625	39	2	70	1.68	24.8016	3	1	2	2	2	1	2	2	2	3	2	2	124	218	1.7	56.4	2	2	1	1	2	1	1	1	6	174	125	20	20	12	80	77	11	1	80	80	87	2	2	2	1	2	12	2
52346835	65	2	67	1.55	27.8876	3	2	2	2	2	1	2	2	2	3	2	2	125	138	0.8	107.6	2	2	1	1	2	2	4	4	8	214	147	46	46	19	240	167	19	1	68	33	255.4	1	2	2	1	2	12	2
52349443	35	1	60	1.73	20.0474	3	1	2	2	2	1	1	2	1	1	2	2	114	113	1.2	1135.4	2	2	1	1	2	1	4	5	6	148	77	17	17	15	231	160	15	1	69	41	522.4	1	2	2	1	2	12	2
52352598	53	1	80	1.7	27.6817	3	1	1	2	1	1	2	2	2	3	2	1	118	89	1.3	147.9	3	2	1	1	1	1	1	5	7	198	123	23	23	13	48	11	13	2	101	71	147.9	2	2	2	2	2	12	2
52348337	67	1	77	1.72	26.0276	3	1	1	2	2	1	2	2	2	3	2	2	126	301	1.3	55	2	2	2	3	2	2	1	4	6	218	139	37	37	18	72	50	6	2	89	200	122.9	2	2	2	2	2	12	2
52352469	57	1	75	1.8	23.1481	4	1	2	2	2	1	2	2	2	3	2	2	135	140	1.5	111.7	3	2	1	1	2	2	1	4	9	204	78	31	31	14	160	97	14	1	65	29	475.3	1	1	2	1	2	12	2
52360552	65	1	70	1.74	23.1206	3	2	1	2	2	1	1	2	2	3	2	2	91	129	2	81.8	1	2	1	1	2	1	4	5	6	174	86	22	22	7	20	11	7	1	91	129	87.8	2	2	2	2	2	12	2
52349616	66	1	70	1.72	23.6614	3	1	1	1	2	1	2	1	2	1	2	2	146	173	1.7	161.1	2	2	1	1	1	2	4	5	8	202	109	27	27	20	48	18.5	20	2	83	64	166.8	1	2	2	2	2	12	2
52352401	60	1	95	1.72	32.112	3	1	2	2	2	1	2	2	2	3	2	2	131	209	3.7	133	1	2	1	1	2	1	4	4	6	211	77	25	25	17	24	17.5	8	2	79	196	145.4	2	2	2	2	2	12	2
52353236	66	1	90	1.8	27.7778	3	2	1	2	2	1	1	2	2	1	2	2	153	143	2	93.1	2	2	1	1	2	1	4	1	6	200	105	23	23	16	8	160.5	16	2	82	22	272.9	1	1	2	1	1	12	2
52357625	39	2	70	1.68	24.8016	3	1	2	2	2	1	2	2	2	3	2	2	124	218	1.7	56.4	2	2	1	1	2	1	1	1	6	174	125	20	20	12	80	77	11	1	80	80	87	2	2	2	1	2	12	2
52631966	60	1	75	1.7	25.9516	2	1	1	2	2	2	2	2	2	3	2	2	106	67	2	72	2	2	1	1	2	1	4	4	8	207	98	16	16	13	72	23	13	1	98	64	90	2	2	2	2	2	6	2
1847080	71	2	61	1.59	24.1288	3	2	2	2	2	1	2	2	2	3	1	2	130	247	1.5	54.4	1	1	2	4	2	2	4	8	6	112	51	0	0	27	56	20	25	2	77	83	90	2	2	2	2	2	6	2
52620753	58	1	57	1.65	20.9366	3	1	1	2	2	1	2	2	2	1	2	2	130	105	1.3	83	2	2	1	1	1	1	4	5	7	186	107	17	17	19	36	32.5	18	2	90	56	83	2	2	2	2	2	6	2
52626622	22	1	85	1.85	24.8356	3	2	2	2	2	1	2	2	2	1	2	2	133	285	2	90.1	3	2	1	1	1	1	1	5	9	186	122	19	19	18	47	40.5	18	2	92	159	90.1	2	2	2	2	2	6	2
52640713	37	1	115	1.85	33.6012	3	1	1	1	2	1	2	2	2	3	2	1	154	87	2	92.7	1	2	1	1	2	1	4	5	4	174	85	10	10	10	20	19	9	2	87	74	111	2	2	2	2	2	6	2
52632004	25	2	115	1.72	38.8724	3	2	2	2	2	2	2	2	2	3	2	2	144	314	1.1	66.1	1	2	4	3	2	1	4	5	10	178	92	29	29	17	17	7	8	2	81	150	85.1	2	2	2	2	2	6	2
52476160	33	2	70	1.65	25.7117	3	1	2	2	2	1	2	2	2	3	2	2	130	225	1	48.7	3	2	2	1	1	1	1	5	8	146	95	21	21	9	48	11	9	2	77	130	70	2	2	2	2	2	6	2
52579145	37	1	116	1.76	37.4483	4	1	1	1	2	1	2	1	2	1	2	1	137	167	0.8	106	2	2	1	1	2	1	4	5	10	199	114	11	11	17	24	13	10	1	80	118	103	2	2	2	1	2	6	2
52439389	35	1	69	1.62	26.2917	3	1	1	2	1	1	2	2	2	3	1	2	132	327	2	88.7	1	2	4	1	2	1	4	5	6	167	79	18	18	27	189	65	19	1	72	82	88.7	2	2	2	2	2	6	2
52630631	61	1	77.5	1.67	27.7887	3	2	2	2	2	1	1	1	2	3	2	2	137	147	1.2	118.9	3	2	4	1	1	1	1	5	9	221	119	37	37	21	200	156	20	2	82	71	147.7	1	2	2	1	2	6	2
52631966	60	1	75	1.7	25.9516	2	1	1	2	2	2	2	2	2	3	2	2	106	67	2	72	2	2	1	1	2	1	4	4	8	207	98	16	16	13	72	23	13	1	98	64	90	2	2	2	2	2	6	2
1847080	71	2	61	1.59	24.1288	3	2	2	2	2	1	2	2	2	3	1	2	130	247	1.5	54.4	1	1	2	4	2	2	4	8	6	112	51	0	0	27	56	20	25	2	77	83	90	2	2	2	2	2	6	2
52620753	58	1	57	1.65	20.9366	3	1	1	2	2	1	2	2	2	1	2	2	130	105	1.3	83	2	2	1	1	1	1	4	5	7	186	107	17	17	19	36	32.5	18	2	90	56	83	2	2	2	2	2	6	2
52626622	22	1	85	1.85	24.8356	3	2	2	2	2	1	2	2	2	1	2	2	133	285	2	90.1	3	2	1	1	1	1	1	5	9	186	122	19	19	18	47	40.5	18	2	92	159	90.1	2	2	2	2	2	6	2
52640713	37	1	115	1.85	33.6012	3	1	1	1	2	1	2	2	2	3	2	1	154	87	2	92.7	1	2	1	1	2	1	4	5	4	174	85	10	10	10	20	19	9	2	87	74	111	2	2	2	2	2	6	2
52632004	25	2	115	1.72	38.8724	3	2	2	2	2	2	2	2	2	3	2	2	144	314	1.1	66.1	1	2	4	3	2	1	4	5	10	178	92	29	29	17	17	7	8	2	81	150	85.1	2	2	2	2	2	6	2
52476160	33	2	70	1.65	25.7117	3	1	2	2	2	1	2	2	2	3	2	2	130	225	1	48.7	3	2	2	1	1	1	1	5	8	146	95	21	21	9	48	11	9	2	77	130	70	2	2	2	2	2	6	2
52579145	37	1	116	1.76	37.4483	4	1	1	1	2	1	2	1	2	1	2	1	137	167	0.8	106	2	2	1	1	2	1	4	5	10	199	114	11	11	17	24	13	10	1	80	118	103	2	2	2	1	2	6	2
52439389	35	1	69	1.62	26.2917	3	1	1	2	1	1	2	2	2	3	1	2	132	327	2	88.7	1	2	4	1	2	1	4	5	6	167	79	18	18	27	189	65	19	1	72	82	88.7	2	2	2	2	2	6	2
52630631	61	1	77.5	1.67	27.7887	3	2	2	2	2	1	1	1	2	3	2	2	137	147	1.2	118.9	3	2	4	1	1	1	1	5	9	221	119	37	37	21	200	156	20	2	82	71	147.7	1	2	2	1	2	6	2
52631966	60	1	75	1.7	25.9516	2	1	1	2	2	2	2	2	2	3	2	2	106	67	2	72	2	2	1	1	2	1	4	4	8	207	98	16	16	13	72	23	13	1	98	64	90	2	2	2	2	2	6	2
1847080	71	2	61	1.59	24.1288	3	2	2	2	2	1	2	2	2	3	1	2	130	247	1.5	54.4	1	1	2	4	2	2	4	8	6	112	51	0	0	27	56	20	25	2	77	83	90	2	2	2	2	2	6	2
52620753	58	1	57	1.65	20.9366	3	1	1	2	2	1	2	2	2	1	2	2	130	105	1.3	83	2	2	1	1	1	1	4	5	7	186	107	17	17	19	36	32.5	18	2	90	56	83	2	2	2	2	2	6	2
52626622	22	1	85	1.85	24.8356	3	2	2	2	2	1	2	2	2	1	2	2	133	285	2	90.1	3	2	1	1	1	1	1	5	9	186	122	19	19	18	47	40.5	18	2	92	159	90.1	2	2	2	2	2	6	2
52640713	37	1	115	1.85	33.6012	3	1	1	1	2	1	2	2	2	3	2	1	154	87	2	92.7	1	2	1	1	2	1	4	5	4	174	85	10	10	10	20	19	9	2	87	74	111	2	2	2	2	2	6	2
52632004	25	2	115	1.72	38.8724	3	2	2	2	2	2	2	2	2	3	2	2	144	314	1.1	66.1	1	2	4	3	2	1	4	5	10	178	92	29	29	17	17	7	8	2	81	150	85.1	2	2	2	2	2	6	2
52476160	33	2	70	1.65	25.7117	3	1	2	2	2	1	2	2	2	3	2	2	130	225	1	48.7	3	2	2	1	1	1	1	5	8	146	95	21	21	9	48	11	9	2	77	130	70	2	2	2	2	2	6	2
52579145	37	1	116	1.76	37.4483	4	1	1	1	2	1	2	1	2	1	2	1	137	167	0.8	106	2	2	1	1	2	1	4	5	10	199	114	11	11	17	24	13	10	1	80	118	103	2	2	2	1	2	6	2
52439389	35	1	69	1.62	26.2917	3	1	1	2	1	1	2	2	2	3	1	2	132	327	2	88.7	1	2	4	1	2	1	4	5	6	167	79	18	18	27	189	65	19	1	72	82	88.7	2	2	2	2	2	6	2
52630631	61	1	77.5	1.67	27.7887	3	2	2	2	2	1	1	1	2	3	2	2	137	147	1.2	118.9	3	2	4	1	1	1	1	5	9	221	119	37	37	21	200	156	20	2	82	71	147.7	1	2	2	1	2	6	2
52631966	60	1	75	1.7	25.9516	2	1	1	2	2	2	2	2	2	3	2	2	106	67	2	72	2	2	1	1	2	1	4	4	8	207	98	16	16	13	72	23	13	1	98	64	90	2	2	2	2	2	6	2
1847080	71	2	61	1.59	24.1288	3	2	2	2	2	1	2	2	2	3	1	2	130	247	1.5	54.4	1	1	2	4	2	2	4	8	6	112	51	0	0	27	56	20	25	2	77	83	90	2	2	2	2	2	6	2
52620753	58	1	57	1.65	20.9366	3	1	1	2	2	1	2	2	2	1	2	2	130	105	1.3	83	2	2	1	1	1	1	4	5	7	186	107	17	17	19	36	32.5	18	2	90	56	83	2	2	2	2	2	6	2
52626622	22	1	85	1.85	24.8356	3	2	2	2	2	1	2	2	2	1	2	2	133	285	2	90.1	3	2	1	1	1	1	1	5	9	186	122	19	19	18	47	40.5	18	2	92	159	90.1	2	2	2	2	2	6	2
52640713	37	1	115	1.85	33.6012	3	1	1	1	2	1	2	2	2	3	2	1	154	87	2	92.7	1	2	1	1	2	1	4	5	4	174	85	10	10	10	20	19	9	2	87	74	111	2	2	2	2	2	6	2
52632004	25	2	115	1.72	38.8724	3	2	2	2	2	2	2	2	2	3	2	2	144	314	1.1	66.1	1	2	4	3	2	1	4	5	10	178	92	29	29	17	17	7	8	2	81	150	85.1	2	2	2	2	2	6	2
52476160	33	2	70	1.65	25.7117	3	1	2	2	2	1	2	2	2	3	2	2	130	225	1	48.7	3	2	2	1	1	1	1	5	8	146	95	21	21	9	48	11	9	2	77	130	70	2	2	2	2	2	6	2
52579145	37	1	116	1.76	37.4483	4	1	1	1	2	1	2	1	2	1	2	1	137	167	0.8	106	2	2	1	1	2	1	4	5	10	199	114	11	11	17	24	13	10	1	80	118	103	2	2	2	1	2	6	2
52439389	35	1	69	1.62	26.2917	3	1	1	2	1	1	2	2	2	3	1	2	132	327	2	88.7	1	2	4	1	2	1	4	5	6	167	79	18	18	27	189	65	19	1	72	82	88.7	2	2	2	2	2	6	2
52630631	61	1	77.5	1.67	27.7887	3	2	2	2	2	1	1	1	2	3	2	2	137	147	1.2	118.9	3	2	4	1	1	1	1	5	9	221	119	37	37	21	200	156	20	2	82	71	147.7	1	2	2	1	2	6	2
52631966	60	1	75	1.7	25.9516	2	1	1	2	2	2	2	2	2	3	2	2	106	67	2	72	2	2	1	1	2	1	4	4	8	207	98	16	16	13	72	23	13	1	98	64	90	2	2	2	2	2	6	2
1847080	71	2	61	1.59	24.1288	3	2	2	2	2	1	2	2	2	3	1	2	130	247	1.5	54.4	1	1	2	4	2	2	4	8	6	112	51	0	0	27	56	20	25	2	77	83	90	2	2	2	2	2	6	2
52620753	58	1	57	1.65	20.9366	3	1	1	2	2	1	2	2	2	1	2	2	130	105	1.3	83	2	2	1	1	1	1	4	5	7	186	107	17	17	19	36	32.5	18	2	90	56	83	2	2	2	2	2	6	2
52626622	22	1	85	1.85	24.8356	3	2	2	2	2	1	2	2	2	1	2	2	133	285	2	90.1	3	2	1	1	1	1	1	5	9	186	122	19	19	18	47	40.5	18	2	92	159	90.1	2	2	2	2	2	6	2
52640713	37	1	115	1.85	33.6012	3	1	1	1	2	1	2	2	2	3	2	1	154	87	2	92.7	1	2	1	1	2	1	4	5	4	174	85	10	10	10	20	19	9	2	87	74	111	2	2	2	2	2	6	2
52632004	25	2	115	1.72	38.8724	3	2	2	2	2	2	2	2	2	3	2	2	144	314	1.1	66.1	1	2	4	3	2	1	4	5	10	178	92	29	29	17	17	7	8	2	81	150	85.1	2	2	2	2	2	6	2
52476160	33	2	70	1.65	25.7117	3	1	2	2	2	1	2	2	2	3	2	2	130	225	1	48.7	3	2	2	1	1	1	1	5	8	146	95	21	21	9	48	11	9	2	77	130	70	2	2	2	2	2	6	2
52579145	37	1	116	1.76	37.4483	4	1	1	1	2	1	2	1	2	1	2	1	137	167	0.8	106	2	2	1	1	2	1	4	5	10	199	114	11	11	17	24	13	10	1	80	118	103	2	2	2	1	2	6	2
52439389	35	1	69	1.62	26.2917	3	1	1	2	1	1	2	2	2	3	1	2	132	327	2	88.7	1	2	4	1	2	1	4	5	6	167	79	18	18	27	189	65	19	1	72	82	88.7	2	2	2	2	2	6	2
52630631	61	1	77.5	1.67	27.7887	3	2	2	2	2	1	1	1	2	3	2	2	137	147	1.2	118.9	3	2	4	1	1	1	1	5	9	221	119	37	37	21	200	156	20	2	82	71	147.7	1	2	2	1	2	6	2
52686431					#DIV/0!
52687326					#DIV/0!
52694675					#DIV/0!
52654626					#DIV/0!
52685138					#DIV/0!
52690349					#DIV/0!
51618719					#DIV/0!
52672235					#DIV/0!
52701938					#DIV/0!
52703099					#DIV/0!
3104208					#DIV/0!
52711385					#DIV/0!
2726610					#DIV/0!
52695557					#DIV/0!
52705765					#DIV/0!
52712577					#DIV/0!
52145512					#DIV/0!
52731992					#DIV/0!
2695396					#DIV/0!
52713136					#DIV/0!
52722780					#DIV/0!
52725803					#DIV/0!
52729713					#DIV/0!
52709768					#DIV/0!
52730446					#DIV/0!
51873947					#DIV/0!
52697940					#DIV/0!
52727530					#DIV/0!
52704360					#DIV/0!
52722495					#DIV/0!
52734350					#DIV/0!
52732646					#DIV/0!
52727354					#DIV/0!
52729456					#DIV/0!
52734483					#DIV/0!
52746785					#DIV/0!
52271551					#DIV/0!
52452568					#DIV/0!
52734668					#DIV/0!
52734658					#DIV/0!
52739320					#DIV/0!
52725458					#DIV/0!
52733580					#DIV/0!
52422746					#DIV/0!
52750764					#DIV/0!
52758448					#DIV/0!
52693669					#DIV/0!
52744595					#DIV/0!
52710716					#DIV/0!
52739276					#DIV/0!
52758763					#DIV/0!
52761068					#DIV/0!
52760803					#DIV/0!
52773515					#DIV/0!
52728970					#DIV/0!
52754573					#DIV/0!
52763051					#DIV/0!
52763256					#DIV/0!
52772659					#DIV/0!
52773445					#DIV/0!
52779514					#DIV/0!
52726491					#DIV/0!
52775216					#DIV/0!
52778179					#DIV/0!
52217833					#DIV/0!
52782596					#DIV/0!
52789545					#DIV/0!
52764624					#DIV/0!
52783335					#DIV/0!
52788927					#DIV/0!
1933212					#DIV/0!
52774399					#DIV/0!
52791947					#DIV/0!
52796642					#DIV/0!
51501048					#DIV/0!
52750254					#DIV/0!
52802184					#DIV/0!
52801205					#DIV/0!
52803400					#DIV/0!
51430508					#DIV/0!
52800238					#DIV/0!
52805680					#DIV/0!
52809490					#DIV/0!
52811543					#DIV/0!
52621405					#DIV/0!
52761052					#DIV/0!
52796962					#DIV/0!
52802928					#DIV/0!
50200499					#DIV/0!
52810305					#DIV/0!
52813422					#DIV/0!
52816591					#DIV/0!
52793857					#DIV/0!
52768931					#DIV/0!
52813304					#DIV/0!
52821346					#DIV/0!
3019391					#DIV/0!
52801005					#DIV/0!
52826023					#DIV/0!
52830893					#DIV/0!
52807537					#DIV/0!
52824463					#DIV/0!
3214763					#DIV/0!
309713					#DIV/0!
52796051					#DIV/0!
52831119					#DIV/0!
51099896					#DIV/0!
52826028					#DIV/0!
2262178					#DIV/0!
52840314					#DIV/0!
52834281					#DIV/0!
52840156					#DIV/0!
52845539					#DIV/0!
52827396					#DIV/0!
51979488					#DIV/0!
52849543					#DIV/0!
52841713					#DIV/0!
52846380					#DIV/0!
52849857					#DIV/0!
